# Supplementary material for: trans-1,2,3-Tris(4-methoxy­benzo­yl)cyclo­propane
Source: Acta Crystallogr Sect E Struct Rep Online. 2009 Feb 25;65(Pt 3):o588. doi: 10.1107/S1600536809005145 (PMC2968624; doi:10.1107/S1600536809005145)
Supplement: Supplementary file 1 [file e-65-0o588-sup1.cif]

##############################################################################
###                                                                        ###
###        Electronic paper (Acta Crystallographica Section E)             ###
###                                                                        ###
##############################################################################
#                                                                            #
# This CIF contains the data in a paper accepted for publication in Acta     #
# Crystallographica Section E. It conforms to the requirements of Notes      #
# for Authors for Section E, and has been peer reviewed under the auspices   #
# of the IUCr Commission on Journals.                                        #
#                                                                            #
# Full details of the Crystallographic Information File format               #
# are given in the paper "The Crystallographic Information File (CIF):       #
# a New Standard Archive File for Crystallography" by S. R. Hall, F. H.      #
# Allen and I. D. Brown [Acta Cryst. (1991), A47, 655-685].                  #
#                                                                            #
# The current version of the core CIF dictionary is obtainable from          #
# ftp://ftp.iucr.org/pub/cif_core.dic. The current version number is 2.4.    #
#                                                                            #
# Software is freely available for graphical display of the structure(s) in  #
# this CIF.  For information consult the CIF home page http://www.iucr.org/  #
# cif/home.html                                                              #
#                                                                            #
# This file may be used for bona fide research purposes within the           #
# scientific community so long as proper attribution is given to the journal # 
# article from which it was obtained.                                        #
#                                                                            #
##############################################################################
                                             
data_global
_audit_creation_method     SHELXL97
_journal_date_recd_electronic     2008-12-10
_journal_date_accepted     2009-02-12
_journal_name_full     'Acta Crystallographica, Section E'
_journal_year     2009
_journal_volume     65
_journal_issue      3
_journal_page_first     o588
_journal_page_last     o588
_journal_paper_category     QO
_journal_coeditor_code     RK2123
_publ_contact_author_name     'Nengfang She'
_publ_contact_author_address
;
 Key Laboratory of Pesticide and Chemical Biology of the Ministry of Education
 College of Chemistry Central China Normal University Wuhan 430079
 People's Republic of China
;
_publ_contact_author_email     ajsun@mails.ccnu.edu.cn
_publ_contact_author_fax     '86 27 67867141'
_publ_contact_author_phone     '86 27 67867149'
_publ_section_title
;
<i>trans</i>-1,2,3-Tris(4-methoxybenzoyl)cyclopropane
;
loop_
    _publ_author_name
    _publ_author_address
    'Jingjing Sun'
;
Key Laboratory of Pesticides and Chemical Biology of the Ministry of Education
  College of Chemistry
  Central China Normal University
  Wuhan 430079
  People's Republic of China
;
    'Nengfang She'
;
Key Laboratory of Pesticides and Chemical Biology of the Ministry of Education
  College of Chemistry
  Central China Normal University
  Wuhan 430079
  People's Republic of China
;
data_I
_audit_creation_method     SHELXL97
_chemical_name_systematic
;
<i>trans</i>-1,2,3-Tris(4-methoxybenzoyl)cyclopropane
;
_chemical_name_common     ?
_chemical_formula_moiety     'C27 H24 O6'
_chemical_formula_sum     'C27 H24 O6'
_chemical_formula_iupac     'C27 H24 O6'
_chemical_formula_weight     444.46
_chemical_melting_point     ?
_symmetry_cell_setting     'Triclinic'
_symmetry_space_group_name_H-M     'P -1'
_symmetry_space_group_name_Hall     '-P 1'
loop_
    _symmetry_equiv_pos_as_xyz
    'x, y, z'
    '-x, -y, -z'
_cell_length_a     10.1897(6)
_cell_length_b     10.626(6)
_cell_length_c     10.6931(6)
_cell_angle_alpha     90.7360(10)
_cell_angle_beta     103.1940(10)
_cell_angle_gamma     92.4320(10)
_cell_volume     1125.9(6)
_cell_formula_units_Z     2
_cell_measurement_reflns_used     1774
_cell_measurement_theta_min     2.71
_cell_measurement_theta_max     21.33
_cell_measurement_temperature     298(2)
_exptl_crystal_description     'Block'
_exptl_crystal_colour     'Colourless'
_exptl_crystal_size_max     0.30
_exptl_crystal_size_mid     0.20
_exptl_crystal_size_min     0.10
_exptl_crystal_density_diffrn     1.311
_exptl_crystal_density_meas     ?
_exptl_crystal_density_method     'Not measured'
_exptl_crystal_F_000     468
_exptl_absorpt_coefficient_mu     0.092
_exptl_absorpt_correction_type     'None'
_exptl_absorpt_process_details     ?
_exptl_absorpt_correction_T_min     ?
_exptl_absorpt_correction_T_max     ?
_diffrn_ambient_temperature     298(2)
_diffrn_radiation_type     MoK\a
_diffrn_radiation_wavelength     0.71073
_diffrn_radiation_source     'Fine--focus sealed tube'
_diffrn_radiation_monochromator     'Graphite'
_diffrn_measurement_device_type     'Bruker SMART CCD area-detector'
_diffrn_measurement_method     '\f and \w'
_diffrn_detector_area_resol_mean     ?
_diffrn_reflns_number     9852
_diffrn_reflns_av_R_equivalents     0.0309
_diffrn_reflns_av_sigmaI/netI     0.0522
_diffrn_reflns_theta_min     1.92
_diffrn_reflns_theta_max     26.00
_diffrn_reflns_theta_full     26.00
_diffrn_measured_fraction_theta_max     0.984
_diffrn_measured_fraction_theta_full     0.984
_diffrn_reflns_limit_h_min     -12
_diffrn_reflns_limit_h_max     12
_diffrn_reflns_limit_k_min     -10
_diffrn_reflns_limit_k_max     13
_diffrn_reflns_limit_l_min     -13
_diffrn_reflns_limit_l_max     13
_diffrn_standards_number     ?
_diffrn_standards_interval_count     ?
_diffrn_standards_interval_time     ?
_diffrn_standards_decay_%     ?
_refine_special_details
;
 Refinement of <i>F</i>^2^ against ALL reflections. The weighted
 <i>R</i>--factor <i>wR</i> and goodness of fit <i>S</i> are based on
 <i>F</i>^2^, conventional <i>R</i>--factors <i>R</i> are based on <i>F</i>,
 with <i>F</i> set to zero for negative <i>F</i>^2^. The threshold expression
 of <i>F</i>^2^ > \s(<i>F</i>^2^) is used only for calculating
 <i>R</i>--factors(gt) <i>etc</i>. and is not relevant to the choice of
 reflections for refinement. <i>R</i>--factors based on <i>F</i>^2^ are
 statistically about twice as large as those based on <i>F</i> and
 <i>R</i>--factors based on ALL data will be even larger.
;
_reflns_number_total     4349
_reflns_number_gt     2862
_reflns_threshold_expression     I>2\s(I)
_refine_ls_structure_factor_coef     Fsqd
_refine_ls_matrix_type     'Full'
_refine_ls_R_factor_all     0.0921
_refine_ls_R_factor_gt     0.0566
_refine_ls_wR_factor_gt     0.1330
_refine_ls_wR_factor_ref     0.1549
_refine_ls_goodness_of_fit_ref     1.064
_refine_ls_restrained_S_all     1.064
_refine_ls_number_reflns     4349
_refine_ls_number_parameters     301
_refine_ls_number_restraints     0
_refine_ls_hydrogen_treatment     constr
_refine_ls_weighting_scheme     'Calc'
_refine_ls_weighting_details
         'calc w=1/[\s^2^(Fo^2^)+(0.0697P)^2^+0.0779P] where P=(Fo^2^+2Fc^2^)/3'
_atom_sites_solution_hydrogens     'Geom'
_atom_sites_solution_primary     'Direct'
_atom_sites_solution_secondary     'Difmap'
_refine_ls_shift/su_max     0.001
_refine_ls_shift/su_mean     0.000
_refine_diff_density_max     0.190
_refine_diff_density_min     -0.170
_refine_ls_extinction_method     'None'
_refine_ls_extinction_coef     ?
loop_
    _atom_type_symbol
    _atom_type_description
    _atom_type_scat_dispersion_real
    _atom_type_scat_dispersion_imag
    _atom_type_scat_source
    'C' 'C' 0.0033 0.0016
                         'International Tables Vol C Tables 4.2.6.8 and 6.1.1.4'
    'H' 'H' 0.0000 0.0000
                         'International Tables Vol C Tables 4.2.6.8 and 6.1.1.4'
    'O' 'O' 0.0106 0.0060
                         'International Tables Vol C Tables 4.2.6.8 and 6.1.1.4'
_computing_data_collection     'SMART (Bruker, 2001)'
_computing_cell_refinement     'SAINT (Bruker, 2001)'
_computing_data_reduction     'SAINT (Bruker, 2001)'
_computing_structure_solution     'SHELXS97 (Sheldrick, 2008)'
_computing_structure_refinement     'SHELXL97 (Sheldrick, 2008)'
_computing_molecular_graphics     'SHELXTL (Sheldrick, 2008)'
_computing_publication_material     'SHELXTL (Sheldrick, 2008)'
loop_
    _atom_site_type_symbol
    _atom_site_label
    _atom_site_fract_x
    _atom_site_fract_y
    _atom_site_fract_z
    _atom_site_U_iso_or_equiv
    _atom_site_adp_type
    _atom_site_calc_flag
    _atom_site_refinement_flags
    _atom_site_occupancy
    _atom_site_disorder_assembly
    _atom_site_disorder_group
    C C1 1.0074(3) 1.5583(3) 0.2073(3) 0.0938(10) Uani d . 1 . .
    H H1A 0.9340 1.6141 0.1903 0.141 Uiso calc R 1 . .
    H H1B 1.0773 1.5892 0.1672 0.141 Uiso calc R 1 . .
    H H1C 1.0425 1.5543 0.2983 0.141 Uiso calc R 1 . .
    C C2 0.8628(2) 1.3733(2) 0.2028(2) 0.0559(6) Uani d . 1 . .
    C C3 0.8010(3) 1.4209(2) 0.2944(2) 0.0632(7) Uani d . 1 . .
    H H3 0.8256 1.5011 0.3302 0.076 Uiso calc R 1 . .
    C C4 0.7018(3) 1.3478(2) 0.3320(2) 0.0598(7) Uani d . 1 . .
    H H4 0.6627 1.3784 0.3961 0.072 Uiso calc R 1 . .
    C C5 0.6594(2) 1.2303(2) 0.27708(19) 0.0452(6) Uani d . 1 . .
    C C6 0.7213(2) 1.1851(2) 0.1834(2) 0.0480(6) Uani d . 1 . .
    H H6 0.6935 1.1070 0.1440 0.058 Uiso calc R 1 . .
    C C7 0.8233(2) 1.2554(2) 0.1489(2) 0.0578(7) Uani d . 1 . .
    H H7 0.8662 1.2229 0.0884 0.069 Uiso calc R 1 . .
    C C8 0.5550(2) 1.1548(2) 0.32226(19) 0.0489(6) Uani d . 1 . .
    C C9 0.4782(2) 1.0509(2) 0.23775(18) 0.0447(6) Uani d . 1 . .
    H H9 0.4560 1.0668 0.1454 0.054 Uiso calc R 1 . .
    C C10 0.3734(2) 0.9763(2) 0.28795(19) 0.0453(6) Uani d . 1 . .
    H H10 0.3694 0.9979 0.3763 0.054 Uiso calc R 1 . .
    C C11 0.5019(2) 0.9174(2) 0.27438(19) 0.0452(6) Uani d . 1 . .
    H H11 0.5681 0.9061 0.3552 0.054 Uiso calc R 1 . .
    C C12 0.5012(2) 0.8198(2) 0.1703(2) 0.0480(6) Uani d . 1 . .
    C C13 0.4473(2) 0.6911(2) 0.1861(2) 0.0467(6) Uani d . 1 . .
    C C14 0.4281(3) 0.6476(3) 0.3027(2) 0.0592(7) Uani d . 1 . .
    H H14 0.4515 0.6999 0.3756 0.071 Uiso calc R 1 . .
    C C15 0.3747(3) 0.5276(3) 0.3114(2) 0.0684(8) Uani d . 1 . .
    H H15 0.3643 0.4989 0.3905 0.082 Uiso calc R 1 . .
    C C16 0.3365(3) 0.4493(2) 0.2036(2) 0.0571(6) Uani d . 1 . .
    C C17 0.3553(3) 0.4921(3) 0.0870(2) 0.0578(7) Uani d . 1 . .
    H H17 0.3294 0.4409 0.0135 0.069 Uiso calc R 1 . .
    C C18 0.4123(2) 0.6105(2) 0.0802(2) 0.0529(6) Uani d . 1 . .
    H H18 0.4278 0.6372 0.0021 0.064 Uiso calc R 1 . .
    C C19 0.2147(3) 0.2623(3) 0.1091(3) 0.0829(9) Uani d . 1 . .
    H H19A 0.1527 0.3131 0.0523 0.124 Uiso calc R 1 . .
    H H19B 0.1663 0.1912 0.1343 0.124 Uiso calc R 1 . .
    H H19C 0.2810 0.2334 0.0659 0.124 Uiso calc R 1 . .
    C C20 0.2404(2) 0.9402(2) 0.20001(19) 0.0437(6) Uani d . 1 . .
    C C21 0.1269(2) 0.9056(2) 0.25933(19) 0.0425(5) Uani d . 1 . .
    C C22 -0.0052(2) 0.9130(2) 0.1882(2) 0.0503(6) Uani d . 1 . .
    H H22 -0.0211 0.9394 0.1037 0.060 Uiso calc R 1 . .
    C C23 -0.1126(2) 0.8816(2) 0.2419(2) 0.0582(7) Uani d . 1 . .
    H H23 -0.2003 0.8875 0.1936 0.070 Uiso calc R 1 . .
    C C24 -0.0906(2) 0.8411(2) 0.3674(2) 0.0538(6) Uani d . 1 . .
    C C25 0.0391(2) 0.8319(3) 0.4392(2) 0.0593(7) Uani d . 1 . .
    H H25 0.0545 0.8039 0.5231 0.071 Uiso calc R 1 . .
    C C26 0.1462(2) 0.8650(2) 0.3847(2) 0.0534(6) Uani d . 1 . .
    H H26 0.2337 0.8598 0.4337 0.064 Uiso calc R 1 . .
    C C27 -0.1880(3) 0.7676(3) 0.5382(3) 0.0860(9) Uani d . 1 . .
    H H27A -0.1411 0.6906 0.5457 0.129 Uiso calc R 1 . .
    H H27B -0.2753 0.7524 0.5563 0.129 Uiso calc R 1 . .
    H H27C -0.1372 0.8295 0.5982 0.129 Uiso calc R 1 . .
    O O2 0.53287(17) 1.17456(18) 0.42848(14) 0.0672(5) Uani d . 1 . .
    O O1 0.96041(19) 1.43598(18) 0.15687(19) 0.0816(6) Uani d . 1 . .
    O O3 0.54286(18) 0.84862(17) 0.07605(15) 0.0635(5) Uani d . 1 . .
    O O4 0.2801(2) 0.33557(18) 0.22053(17) 0.0786(6) Uani d . 1 . .
    O O5 0.22625(15) 0.94253(16) 0.08352(13) 0.0579(5) Uani d . 1 . .
    O O6 -0.20364(17) 0.8128(2) 0.41048(18) 0.0797(6) Uani d . 1 . .
loop_
    _atom_site_aniso_label
    _atom_site_aniso_U_11
    _atom_site_aniso_U_22
    _atom_site_aniso_U_33
    _atom_site_aniso_U_12
    _atom_site_aniso_U_13
    _atom_site_aniso_U_23
    C1 0.086(2) 0.058(2) 0.140(3) -0.0223(17) 0.036(2) -0.0041(19)
    C2 0.0474(14) 0.0519(16) 0.0689(15) -0.0061(12) 0.0160(12) 0.0002(12)
    C3 0.0651(16) 0.0477(17) 0.0761(17) -0.0103(13) 0.0178(13) -0.0154(13)
    C4 0.0622(15) 0.0631(18) 0.0557(14) -0.0040(13) 0.0191(12) -0.0128(12)
    C5 0.0447(12) 0.0474(15) 0.0409(11) -0.0032(11) 0.0057(9) 0.0003(10)
    C6 0.0504(13) 0.0439(14) 0.0487(12) -0.0027(11) 0.0103(10) -0.0032(10)
    C7 0.0532(14) 0.0607(18) 0.0636(15) -0.0030(13) 0.0233(12) -0.0097(12)
    C8 0.0461(13) 0.0625(17) 0.0343(11) 0.0013(11) 0.0016(9) 0.0022(10)
    C9 0.0431(12) 0.0574(16) 0.0320(10) -0.0077(11) 0.0073(9) 0.0032(10)
    C10 0.0432(12) 0.0569(15) 0.0354(10) -0.0034(11) 0.0094(9) -0.0037(10)
    C11 0.0382(12) 0.0564(16) 0.0388(11) -0.0011(10) 0.0047(9) 0.0037(10)
    C12 0.0381(12) 0.0635(17) 0.0435(12) 0.0040(11) 0.0115(10) 0.0020(11)
    C13 0.0441(12) 0.0542(16) 0.0445(12) 0.0069(11) 0.0149(10) 0.0039(10)
    C14 0.0696(17) 0.0643(19) 0.0442(13) -0.0035(14) 0.0154(11) 0.0006(11)
    C15 0.091(2) 0.071(2) 0.0454(13) -0.0064(16) 0.0213(13) 0.0065(13)
    C16 0.0659(16) 0.0509(17) 0.0565(14) 0.0060(13) 0.0171(12) 0.0070(12)
    C17 0.0695(17) 0.0575(18) 0.0483(13) 0.0088(13) 0.0168(12) -0.0048(12)
    C18 0.0595(15) 0.0570(17) 0.0471(13) 0.0121(13) 0.0205(11) 0.0042(11)
    C19 0.099(2) 0.061(2) 0.086(2) -0.0007(17) 0.0178(17) -0.0101(15)
    C20 0.0434(12) 0.0473(15) 0.0403(12) 0.0001(10) 0.0101(9) -0.0047(10)
    C21 0.0397(12) 0.0444(14) 0.0428(11) -0.0024(10) 0.0089(9) -0.0008(10)
    C22 0.0469(13) 0.0543(16) 0.0471(12) -0.0035(11) 0.0063(10) 0.0066(11)
    C23 0.0384(13) 0.0705(18) 0.0630(15) 0.0004(12) 0.0056(11) 0.0106(13)
    C24 0.0415(13) 0.0589(17) 0.0637(15) 0.0017(11) 0.0169(11) 0.0124(12)
    C25 0.0526(15) 0.0770(19) 0.0490(13) 0.0006(13) 0.0128(11) 0.0148(12)
    C26 0.0381(12) 0.0714(18) 0.0478(13) -0.0002(12) 0.0042(10) 0.0080(12)
    C27 0.0723(19) 0.111(3) 0.086(2) 0.0035(18) 0.0399(16) 0.0242(18)
    O2 0.0693(11) 0.0922(14) 0.0383(9) -0.0202(10) 0.0137(8) -0.0112(8)
    O1 0.0740(13) 0.0648(14) 0.1145(15) -0.0186(10) 0.0440(11) -0.0110(11)
    O3 0.0715(11) 0.0723(13) 0.0538(9) -0.0054(9) 0.0307(8) 0.0021(8)
    O4 0.1083(16) 0.0589(13) 0.0671(11) -0.0104(11) 0.0191(10) 0.0065(9)
    O5 0.0540(10) 0.0799(13) 0.0384(8) -0.0060(9) 0.0097(7) -0.0086(8)
    O6 0.0481(10) 0.1137(17) 0.0840(13) 0.0054(10) 0.0268(9) 0.0337(11)
_geom_special_details
;
 All s.u.'s (except the s.u. in the dihedral angle between two l.s. planes)
 are estimated using the full covariance matrix. The cell s.u.'s are taken
 into account individually in the estimation of s.u.'s in distances, angles
 and torsion angles; correlations between s.u.'s in cell parameters are only
 used when they are defined by crystal symmetry. An approximate (isotropic)
 treatment of cell s.u.'s is used for estimating s.u.'s involving l.s. planes.
;
loop_
    _geom_bond_atom_site_label_1
    _geom_bond_atom_site_label_2
    _geom_bond_site_symmetry_2
    _geom_bond_distance
    _geom_bond_publ_flag
    C1 O1 . 1.422(3) ?
    C1 H1A . 0.9600 ?
    C1 H1B . 0.9600 ?
    C1 H1C . 0.9600 ?
    C2 O1 . 1.360(3) ?
    C2 C7 . 1.377(3) ?
    C2 C3 . 1.381(3) ?
    C3 C4 . 1.383(3) ?
    C3 H3 . 0.9300 ?
    C4 C5 . 1.381(3) ?
    C4 H4 . 0.9300 ?
    C5 C6 . 1.390(3) ?
    C5 C8 . 1.477(3) ?
    C6 C7 . 1.376(3) ?
    C6 H6 . 0.9300 ?
    C7 H7 . 0.9300 ?
    C8 O2 . 1.225(2) ?
    C8 C9 . 1.492(3) ?
    C9 C11 . 1.491(3) ?
    C9 C10 . 1.503(3) ?
    C9 H9 . 0.9800 ?
    C10 C20 . 1.494(3) ?
    C10 C11 . 1.510(3) ?
    C10 H10 . 0.9800 ?
    C11 C12 . 1.510(3) ?
    C11 H11 . 0.9800 ?
    C12 O3 . 1.218(2) ?
    C12 C13 . 1.478(3) ?
    C13 C18 . 1.382(3) ?
    C13 C14 . 1.387(3) ?
    C14 C15 . 1.378(3) ?
    C14 H14 . 0.9300 ?
    C15 C16 . 1.383(3) ?
    C15 H15 . 0.9300 ?
    C16 O4 . 1.348(3) ?
    C16 C17 . 1.384(3) ?
    C17 C18 . 1.373(3) ?
    C17 H17 . 0.9300 ?
    C18 H18 . 0.9300 ?
    C19 O4 . 1.428(3) ?
    C19 H19A . 0.9600 ?
    C19 H19B . 0.9600 ?
    C19 H19C . 0.9600 ?
    C20 O5 . 1.222(2) ?
    C20 C21 . 1.477(3) ?
    C21 C26 . 1.387(3) ?
    C21 C22 . 1.393(3) ?
    C22 C23 . 1.378(3) ?
    C22 H22 . 0.9300 ?
    C23 C24 . 1.387(3) ?
    C23 H23 . 0.9300 ?
    C24 O6 . 1.358(3) ?
    C24 C25 . 1.376(3) ?
    C25 C26 . 1.384(3) ?
    C25 H25 . 0.9300 ?
    C26 H26 . 0.9300 ?
    C27 O6 . 1.430(3) ?
    C27 H27A . 0.9600 ?
    C27 H27B . 0.9600 ?
    C27 H27C . 0.9600 ?
loop_
    _geom_angle_atom_site_label_1
    _geom_angle_atom_site_label_2
    _geom_angle_atom_site_label_3
    _geom_angle_site_symmetry_1
    _geom_angle_site_symmetry_3
    _geom_angle
    _geom_angle_publ_flag
    O1 C1 H1A . . 109.5 ?
    O1 C1 H1B . . 109.5 ?
    H1A C1 H1B . . 109.5 ?
    O1 C1 H1C . . 109.5 ?
    H1A C1 H1C . . 109.5 ?
    H1B C1 H1C . . 109.5 ?
    O1 C2 C7 . . 115.4(2) ?
    O1 C2 C3 . . 124.8(2) ?
    C7 C2 C3 . . 119.8(2) ?
    C2 C3 C4 . . 119.1(2) ?
    C2 C3 H3 . . 120.5 ?
    C4 C3 H3 . . 120.5 ?
    C5 C4 C3 . . 121.8(2) ?
    C5 C4 H4 . . 119.1 ?
    C3 C4 H4 . . 119.1 ?
    C4 C5 C6 . . 118.1(2) ?
    C4 C5 C8 . . 119.8(2) ?
    C6 C5 C8 . . 122.0(2) ?
    C7 C6 C5 . . 120.3(2) ?
    C7 C6 H6 . . 119.8 ?
    C5 C6 H6 . . 119.8 ?
    C6 C7 C2 . . 120.8(2) ?
    C6 C7 H7 . . 119.6 ?
    C2 C7 H7 . . 119.6 ?
    O2 C8 C5 . . 121.07(19) ?
    O2 C8 C9 . . 119.9(2) ?
    C5 C8 C9 . . 119.03(18) ?
    C11 C9 C8 . . 119.55(18) ?
    C11 C9 C10 . . 60.57(15) ?
    C8 C9 C10 . . 117.15(17) ?
    C11 C9 H9 . . 116.0 ?
    C8 C9 H9 . . 116.0 ?
    C10 C9 H9 . . 116.0 ?
    C20 C10 C9 . . 119.72(17) ?
    C20 C10 C11 . . 121.69(18) ?
    C9 C10 C11 . . 59.33(14) ?
    C20 C10 H10 . . 114.9 ?
    C9 C10 H10 . . 114.9 ?
    C11 C10 H10 . . 114.9 ?
    C9 C11 C10 . . 60.10(15) ?
    C9 C11 C12 . . 118.96(18) ?
    C10 C11 C12 . . 121.17(17) ?
    C9 C11 H11 . . 115.2 ?
    C10 C11 H11 . . 115.2 ?
    C12 C11 H11 . . 115.2 ?
    O3 C12 C13 . . 121.9(2) ?
    O3 C12 C11 . . 119.9(2) ?
    C13 C12 C11 . . 118.13(19) ?
    C18 C13 C14 . . 118.1(2) ?
    C18 C13 C12 . . 119.0(2) ?
    C14 C13 C12 . . 122.9(2) ?
    C15 C14 C13 . . 120.5(2) ?
    C15 C14 H14 . . 119.8 ?
    C13 C14 H14 . . 119.8 ?
    C14 C15 C16 . . 120.7(2) ?
    C14 C15 H15 . . 119.6 ?
    C16 C15 H15 . . 119.6 ?
    O4 C16 C15 . . 116.4(2) ?
    O4 C16 C17 . . 124.5(2) ?
    C15 C16 C17 . . 119.1(2) ?
    C18 C17 C16 . . 119.7(2) ?
    C18 C17 H17 . . 120.2 ?
    C16 C17 H17 . . 120.2 ?
    C17 C18 C13 . . 121.8(2) ?
    C17 C18 H18 . . 119.1 ?
    C13 C18 H18 . . 119.1 ?
    O4 C19 H19A . . 109.5 ?
    O4 C19 H19B . . 109.5 ?
    H19A C19 H19B . . 109.5 ?
    O4 C19 H19C . . 109.5 ?
    H19A C19 H19C . . 109.5 ?
    H19B C19 H19C . . 109.5 ?
    O5 C20 C21 . . 121.68(18) ?
    O5 C20 C10 . . 120.80(19) ?
    C21 C20 C10 . . 117.50(17) ?
    C26 C21 C22 . . 117.9(2) ?
    C26 C21 C20 . . 122.47(19) ?
    C22 C21 C20 . . 119.67(19) ?
    C23 C22 C21 . . 120.6(2) ?
    C23 C22 H22 . . 119.7 ?
    C21 C22 H22 . . 119.7 ?
    C22 C23 C24 . . 120.4(2) ?
    C22 C23 H23 . . 119.8 ?
    C24 C23 H23 . . 119.8 ?
    O6 C24 C25 . . 124.6(2) ?
    O6 C24 C23 . . 115.4(2) ?
    C25 C24 C23 . . 120.0(2) ?
    C24 C25 C26 . . 119.1(2) ?
    C24 C25 H25 . . 120.5 ?
    C26 C25 H25 . . 120.5 ?
    C25 C26 C21 . . 122.0(2) ?
    C25 C26 H26 . . 119.0 ?
    C21 C26 H26 . . 119.0 ?
    O6 C27 H27A . . 109.5 ?
    O6 C27 H27B . . 109.5 ?
    H27A C27 H27B . . 109.5 ?
    O6 C27 H27C . . 109.5 ?
    H27A C27 H27C . . 109.5 ?
    H27B C27 H27C . . 109.5 ?
    C2 O1 C1 . . 119.2(2) ?
    C16 O4 C19 . . 118.2(2) ?
    C24 O6 C27 . . 118.2(2) ?
loop_
    _geom_torsion_atom_site_label_1
    _geom_torsion_atom_site_label_2
    _geom_torsion_atom_site_label_3
    _geom_torsion_atom_site_label_4
    _geom_torsion_site_symmetry_1
    _geom_torsion_site_symmetry_2
    _geom_torsion_site_symmetry_3
    _geom_torsion_site_symmetry_4
    _geom_torsion
    _geom_torsion_publ_flag
    O1 C2 C3 C4 . . . . 179.4(2) ?
    C7 C2 C3 C4 . . . . 1.2(4) ?
    C2 C3 C4 C5 . . . . -2.5(4) ?
    C3 C4 C5 C6 . . . . 1.4(4) ?
    C3 C4 C5 C8 . . . . 178.9(2) ?
    C4 C5 C6 C7 . . . . 1.1(3) ?
    C8 C5 C6 C7 . . . . -176.4(2) ?
    C5 C6 C7 C2 . . . . -2.3(4) ?
    O1 C2 C7 C6 . . . . -177.2(2) ?
    C3 C2 C7 C6 . . . . 1.1(4) ?
    C4 C5 C8 O2 . . . . -21.4(3) ?
    C6 C5 C8 O2 . . . . 156.0(2) ?
    C4 C5 C8 C9 . . . . 160.2(2) ?
    C6 C5 C8 C9 . . . . -22.4(3) ?
    O2 C8 C9 C11 . . . . -68.5(3) ?
    C5 C8 C9 C11 . . . . 109.9(2) ?
    O2 C8 C9 C10 . . . . 1.3(3) ?
    C5 C8 C9 C10 . . . . 179.8(2) ?
    C11 C9 C10 C20 . . . . -111.4(2) ?
    C8 C9 C10 C20 . . . . 138.3(2) ?
    C8 C9 C10 C11 . . . . -110.3(2) ?
    C8 C9 C11 C10 . . . . 106.4(2) ?
    C8 C9 C11 C12 . . . . -142.2(2) ?
    C10 C9 C11 C12 . . . . 111.4(2) ?
    C20 C10 C11 C9 . . . . 108.1(2) ?
    C20 C10 C11 C12 . . . . 0.4(3) ?
    C9 C10 C11 C12 . . . . -107.8(2) ?
    C9 C11 C12 O3 . . . . 33.7(3) ?
    C10 C11 C12 O3 . . . . 104.4(3) ?
    C9 C11 C12 C13 . . . . -145.5(2) ?
    C10 C11 C12 C13 . . . . -74.8(3) ?
    O3 C12 C13 C18 . . . . -16.1(3) ?
    C11 C12 C13 C18 . . . . 163.0(2) ?
    O3 C12 C13 C14 . . . . 164.8(2) ?
    C11 C12 C13 C14 . . . . -16.0(3) ?
    C18 C13 C14 C15 . . . . -0.5(4) ?
    C12 C13 C14 C15 . . . . 178.6(2) ?
    C13 C14 C15 C16 . . . . -1.4(4) ?
    C14 C15 C16 O4 . . . . -177.3(2) ?
    C14 C15 C16 C17 . . . . 1.4(4) ?
    O4 C16 C17 C18 . . . . 179.2(2) ?
    C15 C16 C17 C18 . . . . 0.6(4) ?
    C16 C17 C18 C13 . . . . -2.5(4) ?
    C14 C13 C18 C17 . . . . 2.5(4) ?
    C12 C13 C18 C17 . . . . -176.6(2) ?
    C9 C10 C20 O5 . . . . 18.0(3) ?
    C11 C10 C20 O5 . . . . -52.3(3) ?
    C9 C10 C20 C21 . . . . -160.3(2) ?
    C11 C10 C20 C21 . . . . 129.4(2) ?
    O5 C20 C21 C26 . . . . 159.8(2) ?
    C10 C20 C21 C26 . . . . -21.9(3) ?
    O5 C20 C21 C22 . . . . -20.1(3) ?
    C10 C20 C21 C22 . . . . 158.2(2) ?
    C26 C21 C22 C23 . . . . 0.4(3) ?
    C20 C21 C22 C23 . . . . -179.7(2) ?
    C21 C22 C23 C24 . . . . -0.5(4) ?
    C22 C23 C24 O6 . . . . 179.9(2) ?
    C22 C23 C24 C25 . . . . -0.1(4) ?
    O6 C24 C25 C26 . . . . -179.3(2) ?
    C23 C24 C25 C26 . . . . 0.7(4) ?
    C24 C25 C26 C21 . . . . -0.8(4) ?
    C22 C21 C26 C25 . . . . 0.3(4) ?
    C20 C21 C26 C25 . . . . -179.6(2) ?
    C7 C2 O1 C1 . . . . -179.9(3) ?
    C3 C2 O1 C1 . . . . 1.9(4) ?
    C15 C16 O4 C19 . . . . 167.5(2) ?
    C17 C16 O4 C19 . . . . -11.1(4) ?
    C25 C24 O6 C27 . . . . -1.4(4) ?
    C23 C24 O6 C27 . . . . 178.6(3) ?
loop_
    _geom_hbond_atom_site_label_D
    _geom_hbond_atom_site_label_H
    _geom_hbond_atom_site_label_A
    _geom_hbond_site_symmetry_A
    _geom_hbond_distance_DH
    _geom_hbond_distance_HA
    _geom_hbond_distance_DA
    _geom_hbond_angle_DHA
    _geom_hbond_publ_flag
    C26 H26 O2 2_676 0.93 2.54 3.467(3) 174.9 y
    C11 H11 O6 1_655 0.98 2.51 3.270(3) 133.7 y
    C7 H7 O5 2_675 0.93 2.52 3.171(3) 127.5 y
    C9 H9 O3 2_675 0.98 2.55 3.497(3) 163.6 y
    C27 H27B O4 2_566 0.96 2.58 3.136(3) 116.7 y
