# Supplementary material for: trans-1,2,3-Tris(4-methoxy­benzo­yl)cyclo­propane
Source: Acta Crystallogr Sect E Struct Rep Online. 2009 Feb 25;65(Pt 3):o588. doi: 10.1107/S1600536809005145 (PMC2968624; doi:10.1107/S1600536809005145)
Supplement: Supplementary file 2 [file e-65-0o588-Isup2.hkl]

# 
# h,k,l, Fc-squared, Fo-squared, sigma(Fo-squared) and status flag 
# 
data_I
_shelx_title ' 080901am in P-1' 
_shelx_refln_list_code          4 
_shelx_F_calc_maximum      138.87 
_exptl_crystal_F_000       468.00 
_reflns_d_resolution_high  0.8108 
 
loop_ 
 _symmetry_equiv_pos_as_xyz 
 'x, y, z' 
 '-x, -y, -z' 
 
_cell_length_a    10.1897 
_cell_length_b    10.6259 
_cell_length_c    10.6931 
_cell_angle_alpha  90.736 
_cell_angle_beta  103.194 
_cell_angle_gamma  92.432 
 
_shelx_F_squared_multiplier     1.000 
 
loop_ 
 _refln_index_h 
 _refln_index_k 
 _refln_index_l 
 _refln_F_squared_calc 
 _refln_F_squared_meas 
 _refln_F_squared_sigma 
 _refln_observed_status 
   1   0   0     1105.56     1209.46     28.17 o 
   2   0   0      223.97      235.29      5.21 o 
   3   0   0     1423.75     1382.48     27.24 o 
   4   0   0      632.92      618.38     13.14 o 
   5   0   0       41.51       34.79      2.33 o 
   6   0   0      235.81      225.20      6.70 o 
   7   0   0        9.70       12.34      3.30 o 
   8   0   0       19.87       23.08      2.60 o 
   9   0   0       49.26       59.09      4.46 o 
  10   0   0        0.10        0.00      1.40 o 
  11   0   0        0.05        5.53      2.16 o 
  12   0   0        3.95        5.78      2.44 o 
 -12   1   0        0.19        6.35      2.45 o 
 -11   1   0       12.20       13.23      2.76 o 
 -10   1   0        1.93        0.57      2.38 o 
  -9   1   0       19.96       18.35      2.61 o 
  -8   1   0        5.73        6.79      1.54 o 
  -7   1   0      197.56      202.10      6.55 o 
  -6   1   0       48.58       45.20      6.00 o 
  -5   1   0      332.78      328.79      7.99 o 
  -4   1   0      924.03      923.92     18.91 o 
  -3   1   0     8661.31     9169.17    173.44 o 
  -2   1   0     2131.77     2223.66     51.72 o 
  -1   1   0      947.73      966.70     22.69 o 
   0   1   0      990.65     1080.02     20.00 o 
   1   1   0      235.65      234.59      4.91 o 
   2   1   0      136.88      127.45      3.31 o 
   3   1   0      848.84      811.27     16.65 o 
   4   1   0      544.70      527.18     14.29 o 
   5   1   0       82.87       94.84      3.74 o 
   6   1   0      122.10      110.23      7.53 o 
   7   1   0        0.10        0.67      0.91 o 
   8   1   0      490.96      442.93     11.96 o 
   9   1   0       92.39       90.76      5.55 o 
  10   1   0       25.85       23.96      3.17 o 
  11   1   0       25.06       31.26      3.98 o 
  12   1   0        0.83        1.40      3.25 o 
 -12   2   0        5.17       11.39      2.78 o 
 -11   2   0        1.70        4.69      2.11 o 
 -10   2   0        1.00        0.90      1.52 o 
  -9   2   0       59.29       59.67      4.32 o 
  -8   2   0      168.10      171.64      6.19 o 
  -7   2   0       13.61       12.88      1.84 o 
  -6   2   0        4.61        6.21      1.68 o 
  -5   2   0      254.97      267.09      6.82 o 
  -4   2   0      815.68      865.38     17.99 o 
  -3   2   0     6984.88     7119.03    163.11 o 
  -2   2   0      712.64      647.61     16.00 o 
  -1   2   0       34.27       40.24      1.55 o 
   0   2   0       59.86       52.40      1.47 o 
   1   2   0       19.71       30.22      1.56 o 
   2   2   0      180.28      201.65      4.91 o 
   3   2   0        7.90       11.14      1.22 o 
   4   2   0       82.66       74.18      3.04 o 
   5   2   0       30.11       31.58      2.73 o 
   6   2   0        0.42        0.40      0.81 o 
   7   2   0      156.47      152.50      7.75 o 
   8   2   0      306.61      310.80      9.57 o 
   9   2   0       85.67       93.83      5.74 o 
  10   2   0        0.04        1.95      1.67 o 
  11   2   0       50.53       67.49      5.57 o 
 -12   3   0        8.06       15.53      5.71 o 
 -11   3   0        6.09        9.18      2.46 o 
 -10   3   0       27.04       35.47      3.73 o 
  -9   3   0        1.05        0.97      1.69 o 
  -8   3   0       25.39        4.76      6.98 o 
  -7   3   0      321.30      243.48      8.42 o 
  -6   3   0      759.48      696.27     19.49 o 
  -5   3   0        3.65        2.63      1.18 o 
  -4   3   0      281.99      243.40     14.57 o 
  -3   3   0      555.94      601.51     15.69 o 
  -2   3   0     3295.90     3440.21     79.45 o 
  -1   3   0     2988.51     3167.60     57.94 o 
   0   3   0     2907.75     2912.61     53.28 o 
   1   3   0      871.27      927.24     17.94 o 
   2   3   0       12.22       11.68      1.19 o 
   3   3   0        5.70        7.77      1.17 o 
   4   3   0      262.03      253.41      6.80 o 
   5   3   0      152.73      146.58      5.25 o 
   6   3   0       19.40       16.99      2.11 o 
   7   3   0        0.16        1.68      1.38 o 
   8   3   0       38.53       44.64      3.96 o 
   9   3   0        2.34        3.78      2.04 o 
  10   3   0       33.08       42.20      4.37 o 
  11   3   0        1.03        0.00      2.19 o 
 -11   4   0       30.74       46.21      8.80 o 
 -10   4   0       24.61       25.64      6.88 o 
  -9   4   0        0.55        0.00      3.03 o 
  -8   4   0       70.44       80.85      4.49 o 
  -7   4   0      111.58       99.36      5.85 o 
  -6   4   0       62.95       56.74     11.44 o 
  -5   4   0      636.55      611.56     16.95 o 
  -4   4   0       89.14       86.33      3.91 o 
  -3   4   0     1003.89     1041.75     38.58 o 
  -2   4   0     1032.78     1059.93     25.70 o 
  -1   4   0      306.25      311.51      6.46 o 
   0   4   0     1096.77     1071.45     20.42 o 
   1   4   0       21.71       16.81      2.64 o 
   2   4   0      806.41      870.42     17.56 o 
   3   4   0       74.54       72.61      4.15 o 
   4   4   0      371.81      383.57      9.52 o 
   5   4   0       43.59       40.24      3.35 o 
   6   4   0      100.54      108.89      4.67 o 
   7   4   0      798.47      735.63     17.61 o 
   8   4   0      105.50      102.49      5.86 o 
   9   4   0       58.89       66.79      5.15 o 
  10   4   0        4.07        8.22      2.52 o 
  11   4   0        0.33        2.55      2.06 o 
 -11   5   0        1.20       10.80      5.14 o 
 -10   5   0        9.50        8.59      5.63 o 
  -9   5   0       17.81       18.60      5.81 o 
  -8   5   0        0.23        3.32      3.48 o 
  -7   5   0       12.74       12.79      4.44 o 
  -6   5   0      175.78      165.33     11.54 o 
  -5   5   0       21.03       21.64      2.34 o 
  -4   5   0        5.23        4.42      2.79 o 
  -3   5   0       70.58       68.63      3.04 o 
  -2   5   0      203.71      221.87      6.43 o 
  -1   5   0      127.45      121.59      3.09 o 
   0   5   0       41.36       44.42      3.05 o 
   1   5   0       74.96       87.89      2.99 o 
   2   5   0      200.38      209.84      6.58 o 
   3   5   0       65.79       69.84      3.05 o 
   4   5   0      131.67      136.90      4.80 o 
   5   5   0       44.77       53.05      3.56 o 
   6   5   0      220.58      217.06      7.23 o 
   7   5   0      148.03      139.85      5.85 o 
   8   5   0      101.43      107.40      6.09 o 
   9   5   0       25.40       21.84      3.34 o 
  10   5   0        0.24        0.00      1.96 o 
  11   5   0        0.28        0.00      2.28 o 
 -11   6   0       16.82       26.15      7.31 o 
 -10   6   0       24.24       18.40      5.77 o 
  -9   6   0        4.15        2.72      4.05 o 
  -8   6   0        3.66        1.27      3.07 o 
  -7   6   0      101.70      112.26     11.75 o 
  -6   6   0       38.42       27.52      5.95 o 
  -5   6   0       74.97       71.99      8.51 o 
  -4   6   0       81.92       69.47      7.84 o 
  -3   6   0       23.34       22.82      4.36 o 
  -2   6   0      306.41      296.81     15.12 o 
  -1   6   0     1883.04     2025.17     37.86 o 
   0   6   0       52.46       51.38      2.12 o 
   1   6   0      143.28      143.15      4.91 o 
   2   6   0       12.02       16.30      1.68 o 
   3   6   0        0.00        1.20      0.87 o 
   4   6   0        0.97        0.98      0.90 o 
   5   6   0      233.41      227.75      7.23 o 
   6   6   0      113.64      111.78      5.91 o 
   7   6   0       11.30       12.55      2.27 o 
   8   6   0       53.65       58.93      4.84 o 
   9   6   0       10.20       13.19      2.72 o 
  10   6   0        0.12        3.73      3.20 o 
 -10   7   0        1.31        8.57      5.03 o 
  -9   7   0        1.04        1.94      5.28 o 
  -8   7   0       36.88       44.90      8.98 o 
  -7   7   0        4.79        6.04      4.07 o 
  -6   7   0       19.28       20.03      5.18 o 
  -5   7   0       82.26      102.81     10.64 o 
  -4   7   0       13.90       13.79      4.03 o 
  -3   7   0        2.74        7.10      3.03 o 
  -2   7   0      298.72      235.17     13.59 o 
  -1   7   0      118.55      131.77      9.50 o 
   0   7   0       24.15       31.04      1.86 o 
   1   7   0       43.94       46.72      2.56 o 
   2   7   0       73.36       84.96      7.19 o 
   3   7   0        1.63        1.82      1.00 o 
   4   7   0        6.19        5.78      1.41 o 
   5   7   0      265.59      257.57      8.01 o 
   6   7   0        6.76        7.10      1.82 o 
   7   7   0        0.42        0.12      1.67 o 
   8   7   0       23.03       31.11      3.73 o 
   9   7   0        6.89        9.19      4.03 o 
  10   7   0        3.90        4.06      2.82 o 
 -10   8   0        0.59        0.00      6.22 o 
  -9   8   0        0.53        0.00      4.77 o 
  -8   8   0        6.82       10.80      5.59 o 
  -7   8   0        4.04        7.53      5.12 o 
  -6   8   0       18.14       15.35      5.03 o 
  -5   8   0        0.46        5.22      3.32 o 
  -4   8   0      321.70      296.11     17.39 o 
  -3   8   0        4.36        3.25      2.54 o 
  -2   8   0       18.08       16.98      4.42 o 
  -1   8   0        4.71        3.85      2.74 o 
   0   8   0      134.70      128.23     10.09 o 
   1   8   0       15.09       24.02      5.22 o 
   2   8   0       63.82       59.50      3.23 o 
   3   8   0       38.10       35.49      3.20 o 
   4   8   0      610.09      596.38     14.57 o 
   5   8   0       10.41        2.78      1.81 o 
   6   8   0       16.83       22.32      3.41 o 
   7   8   0       25.85       20.34      5.24 o 
   8   8   0        1.88        0.00      1.98 o 
   9   8   0        0.50        1.91      2.48 o 
  -9   9   0        1.32        9.17      6.65 o 
  -8   9   0       10.70       12.40      7.02 o 
  -7   9   0        6.35        4.32      5.22 o 
  -6   9   0        3.46        7.22      5.14 o 
  -5   9   0       15.21        9.90      4.97 o 
  -4   9   0       15.85       16.66      5.24 o 
  -3   9   0       60.52       54.82      8.37 o 
  -2   9   0        0.45        1.29      3.09 o 
  -1   9   0       57.36       47.76      7.67 o 
   0   9   0       16.12       21.41      5.67 o 
   1   9   0       44.09       47.41      7.84 o 
   2   9   0       33.17       26.54      6.18 o 
   3   9   0      181.58      178.38     13.77 o 
   4   9   0       26.76       39.50      7.90 o 
   5   9   0       43.88       52.21      4.30 o 
   6   9   0       34.11       35.91      3.78 o 
   7   9   0       10.42       10.42      2.80 o 
   8   9   0        3.94        8.32      2.62 o 
  -8  10   0       21.85       26.79      8.98 o 
  -7  10   0        1.56        1.68      5.69 o 
  -6  10   0       10.85       14.63      6.90 o 
  -5  10   0        4.86        9.13      5.65 o 
  -4  10   0       12.71       11.91      5.59 o 
  -3  10   0        1.05        0.00      3.11 o 
  -2  10   0        7.65        7.35      3.91 o 
  -1  10   0        2.72        6.41      4.24 o 
   0  10   0       77.67       72.01     10.38 o 
   1  10   0        1.88        1.58      3.50 o 
   2  10   0        0.13        0.00      3.56 o 
   3  10   0        0.42        3.11      4.30 o 
   4  10   0       14.08       15.23      6.59 o 
   5  10   0        5.96        4.91      5.26 o 
   7  10   0       11.80       23.62      6.61 o 
  -7  11   0        7.15        2.23      7.12 o 
  -6  11   0       11.85        7.63      6.49 o 
  -5  11   0        0.30        0.00      4.03 o 
  -4  11   0        2.91        1.76      4.75 o 
  -3  11   0        3.87        1.35      4.36 o 
  -2  11   0       25.63       22.78      6.90 o 
  -1  11   0        8.20        9.02      5.34 o 
   0  11   0        9.63        9.04      5.42 o 
   1  11   0        7.57       10.95      6.24 o 
   2  11   0        0.02        0.00      4.58 o 
   3  11   0       10.79       20.59      6.77 o 
   4  11   0        4.41        9.29      6.26 o 
   5  11   0       11.36        8.51      7.14 o 
   6  11   0        0.34        1.11      6.96 o 
  -5  12   0        0.08        0.00      5.50 o 
  -4  12   0        0.66        2.07      5.85 o 
  -3  12   0        2.25        7.45      5.83 o 
  -2  12   0        0.85        5.01      5.01 o 
  -1  12   0        0.85        1.25      5.16 o 
   0  12   0       18.84       12.79      6.92 o 
   1  12   0        0.00        5.08      5.93 o 
   2  12   0        2.36        0.45      5.63 o 
   3  12   0        1.60        0.00      5.53 o 
   4  12   0       20.64       37.18     10.76 o 
  -2  13   0       22.81       21.12      8.86 o 
  -1  13   0        0.86        0.00      5.85 o 
   0  13   0        0.11        4.85      7.20 o 
  -1 -13   1        0.00        6.47      7.12 o 
   0 -13   1        2.62        2.50      7.20 o 
   1 -13   1        0.29        0.00      6.36 o 
  -4 -12   1       19.04       14.10      8.00 o 
  -3 -12   1        0.28        4.77      6.16 o 
  -2 -12   1        7.51       19.34      7.94 o 
  -1 -12   1        1.09        3.70      4.75 o 
   0 -12   1        0.39        2.19      5.10 o 
   1 -12   1        3.77        5.55      5.05 o 
   2 -12   1       35.47       26.17      8.21 o 
   3 -12   1        0.17        0.00      5.08 o 
   4 -12   1        0.00        0.00      4.69 o 
   5 -12   1        6.12        2.03      6.43 o 
  -6 -11   1        0.81        2.27      6.55 o 
  -5 -11   1        3.19        3.38      5.83 o 
  -4 -11   1        0.74        6.77      6.02 o 
  -3 -11   1        4.18        5.46      4.93 o 
  -2 -11   1        3.01        3.50      4.95 o 
  -1 -11   1       18.96       19.87      6.75 o 
   0 -11   1       19.92       25.97      6.90 o 
   1 -11   1       24.74       30.14      7.33 o 
   2 -11   1        8.20       10.19      5.67 o 
   3 -11   1       11.62       18.74      6.16 o 
   4 -11   1        7.29        9.64      5.18 o 
   5 -11   1        0.00        0.00      4.77 o 
   6 -11   1        0.76        0.00      5.28 o 
  -7 -10   1        0.63        6.51      4.75 o 
  -6 -10   1        0.03        0.00      4.83 o 
  -5 -10   1        1.19        1.74      5.24 o 
  -4 -10   1        4.05        4.03      4.93 o 
  -3 -10   1      133.70      131.15     13.30 o 
  -2 -10   1        4.95        3.11      4.50 o 
  -1 -10   1       33.99       26.44      6.75 o 
   0 -10   1       18.86       20.46      5.79 o 
   1 -10   1        3.64        5.22      4.01 o 
   2 -10   1        8.00       14.00      5.12 o 
   3 -10   1       11.19        6.59      4.20 o 
   4 -10   1        2.89        0.37      3.68 o 
   5 -10   1        0.57        4.77      4.97 o 
   6 -10   1        3.16        2.68      5.46 o 
   7 -10   1       14.48       15.00      7.08 o 
   8 -10   1        0.24        0.00      6.06 o 
  -8  -9   1        7.69        9.39      2.95 o 
  -7  -9   1        1.04        1.63      2.08 o 
  -6  -9   1        0.87        1.65      1.78 o 
  -5  -9   1       62.18       67.82      9.92 o 
  -4  -9   1       19.12       17.11      5.53 o 
  -3  -9   1        0.07        4.58      3.81 o 
  -2  -9   1      136.60      150.72     11.83 o 
  -1  -9   1        1.14        0.00      3.38 o 
   0  -9   1        4.35        3.89      3.29 o 
   1  -9   1       59.55       72.54      9.17 o 
   2  -9   1       15.98       21.14      5.26 o 
   3  -9   1        8.01       11.19      4.11 o 
   4  -9   1       14.35       13.67      4.95 o 
   5  -9   1        3.24        5.65      4.81 o 
   6  -9   1       64.69       61.82     10.03 o 
   7  -9   1        0.08        0.00      4.56 o 
   8  -9   1        3.50        2.03      5.81 o 
   9  -9   1       11.99        9.09      7.00 o 
  -9  -8   1        7.58       11.64      3.88 o 
  -8  -8   1       17.26       10.14      2.88 o 
  -7  -8   1        7.46        8.11      2.23 o 
  -6  -8   1       62.79       68.00      4.73 o 
  -5  -8   1       18.86       17.09      2.36 o 
  -4  -8   1       33.51       38.04      3.49 o 
  -3  -8   1      190.86      168.15      5.96 o 
  -2  -8   1       55.28       60.20      8.04 o 
  -1  -8   1        6.89       14.98      4.30 o 
   0  -8   1        0.31        3.87      2.84 o 
   1  -8   1        6.77        9.78      3.70 o 
   2  -8   1      148.57      136.86     10.23 o 
   3  -8   1       95.38       98.94      9.58 o 
   4  -8   1       22.82       22.20      5.30 o 
   5  -8   1       56.76       67.06      9.52 o 
   6  -8   1       15.21       28.18      6.83 o 
   7  -8   1       25.01       32.46      7.57 o 
   8  -8   1        9.70       12.83      6.53 o 
   9  -8   1       20.52       16.98      7.20 o 
 -10  -7   1        9.95       13.44      3.23 o 
  -9  -7   1        1.88        4.36      2.65 o 
  -8  -7   1        0.58        0.00      1.57 o 
  -7  -7   1       24.42       22.89      2.86 o 
  -6  -7   1        5.63        8.36      1.81 o 
  -5  -7   1      460.57      459.65     11.95 o 
  -4  -7   1      185.50      191.57      6.23 o 
  -3  -7   1       68.69       76.48      3.45 o 
  -2  -7   1      113.76      117.31      4.24 o 
  -1  -7   1       67.87       64.69      2.72 o 
   0  -7   1        6.34        5.48      2.80 o 
   1  -7   1        1.19        3.38      2.37 o 
   2  -7   1        0.00        0.86      1.88 o 
   3  -7   1      197.00      176.93     11.54 o 
   4  -7   1        9.59       11.85      3.87 o 
   5  -7   1        1.10        4.50      2.76 o 
   6  -7   1        0.00        0.27      2.82 o 
   7  -7   1       42.27       41.54      8.23 o 
   8  -7   1        1.98        4.48      4.54 o 
   9  -7   1        0.01        0.00      4.99 o 
  10  -7   1        2.69        0.00      6.08 o 
 -10  -6   1        0.91        2.87      2.55 o 
  -9  -6   1        0.42        0.76      2.00 o 
  -8  -6   1       55.55       63.58      5.00 o 
  -7  -6   1      102.03      105.45      5.82 o 
  -6  -6   1      327.76      355.04     10.19 o 
  -5  -6   1      556.60      506.15     12.62 o 
  -4  -6   1      212.80      187.16      6.01 o 
  -3  -6   1       56.42       64.64      3.23 o 
  -2  -6   1        0.00        0.37      1.37 o 
  -1  -6   1       84.26       86.74      3.61 o 
   0  -6   1       89.56       85.39      2.53 o 
   1  -6   1      547.81      543.05     23.57 o 
   2  -6   1       78.85       75.33      7.35 o 
   3  -6   1       29.47       26.40      4.77 o 
   4  -6   1        2.73        7.04      3.03 o 
   5  -6   1       80.46       69.04      8.43 o 
   6  -6   1        8.86       13.65      4.11 o 
   7  -6   1       22.47       31.94      6.98 o 
   8  -6   1        2.53       11.50      4.83 o 
   9  -6   1        1.33        2.68      4.03 o 
  10  -6   1        2.60        3.79      5.73 o 
 -11  -5   1        4.64        9.57      3.50 o 
 -10  -5   1        0.34        2.31      2.04 o 
  -9  -5   1        2.91        0.00      1.78 o 
  -8  -5   1        4.67        7.34      1.95 o 
  -7  -5   1        4.93        6.90      1.75 o 
  -6  -5   1       18.39       20.48      2.41 o 
  -5  -5   1       18.22       13.12      1.84 o 
  -4  -5   1      396.95      368.87      9.29 o 
  -3  -5   1       44.46       51.43      3.63 o 
  -2  -5   1      387.29      473.07     10.47 o 
  -1  -5   1      233.17      250.54      6.31 o 
   0  -5   1       44.68       44.21      2.03 o 
   1  -5   1      122.24      130.25      8.19 o 
   2  -5   1      206.78      186.65     10.56 o 
   3  -5   1      242.62      211.70     11.89 o 
   4  -5   1       80.62       80.81      2.66 o 
   5  -5   1      189.91      203.12      8.45 o 
   6  -5   1        1.32        0.00      1.46 o 
   7  -5   1       17.06       22.55      5.48 o 
   8  -5   1       58.29       59.86      9.09 o 
   9  -5   1        7.97        2.93      3.89 o 
  10  -5   1        0.73        0.10      4.07 o 
  11  -5   1        9.05        1.11      6.43 o 
 -11  -4   1        5.56        1.12      2.53 o 
 -10  -4   1        7.88       11.02      2.71 o 
  -9  -4   1        4.85        7.69      2.07 o 
  -8  -4   1      149.75      148.06      6.18 o 
  -7  -4   1        0.53        1.55      1.06 o 
  -6  -4   1        0.00        0.48      0.89 o 
  -5  -4   1        2.23        4.90      1.18 o 
  -4  -4   1       68.12       64.13      5.14 o 
  -3  -4   1      125.14      120.31      7.61 o 
  -2  -4   1      505.81      578.51     12.19 o 
  -1  -4   1      816.78      885.06     17.28 o 
   0  -4   1      365.06      371.21      7.58 o 
   1  -4   1        0.23        0.39      1.25 o 
   2  -4   1      101.51       97.67      6.53 o 
   3  -4   1      266.75      280.14      6.98 o 
   4  -4   1       27.10       23.47      1.59 o 
   5  -4   1      284.63      309.19      6.79 o 
   6  -4   1       46.35       42.79      2.59 o 
   7  -4   1       25.44       22.70      2.46 o 
   8  -4   1       61.80       58.67      8.66 o 
   9  -4   1      137.95      155.93     13.18 o 
  10  -4   1        7.36        0.88      3.97 o 
  11  -4   1        4.19        5.05      6.38 o 
 -11  -3   1        0.07        0.00      1.98 o 
 -10  -3   1        4.76        5.18      1.95 o 
  -9  -3   1        0.99        2.81      1.50 o 
  -8  -3   1      475.64      441.65     12.22 o 
  -7  -3   1      110.57      101.59      4.55 o 
  -6  -3   1       76.62       71.85      7.51 o 
  -5  -3   1     2007.52     2145.32     53.52 o 
  -4  -3   1       39.74       30.81      2.91 o 
  -3  -3   1      154.81      152.13      5.58 o 
  -1  -3   1      865.19      859.35     21.01 o 
   0  -3   1      351.35      348.64      8.99 o 
   1  -3   1      324.60      332.43     13.89 o 
   2  -3   1      377.71      402.58      8.10 o 
   3  -3   1      593.62      587.88     12.82 o 
   4  -3   1      273.10      278.16      5.93 o 
   5  -3   1     1112.38     1102.02     19.46 o 
   6  -3   1        0.06        0.79      0.80 o 
   7  -3   1        9.30        8.29      1.92 o 
   8  -3   1       33.18        9.39      4.88 o 
   9  -3   1        0.58        0.00      1.35 o 
  10  -3   1       10.97        9.54      2.29 o 
  11  -3   1        0.51        5.46      5.57 o 
 -12  -2   1        0.14        4.27      2.31 o 
 -11  -2   1       27.20       30.93      4.99 o 
 -10  -2   1       73.87       64.42      5.01 o 
  -9  -2   1        0.71        2.27      1.54 o 
  -8  -2   1      703.43      682.66     16.66 o 
  -7  -2   1      128.79      122.25      6.39 o 
  -6  -2   1       13.71       11.37      2.30 o 
  -5  -2   1       22.21       30.69      5.02 o 
  -4  -2   1      419.74      427.66     12.49 o 
  -3  -2   1      233.66      234.14      7.43 o 
  -2  -2   1       34.55       33.08      1.89 o 
  -1  -2   1      363.15      304.33     49.77 o 
   0  -2   1     1504.24     1658.37     38.58 o 
   1  -2   1     8258.82     8881.94    161.28 o 
   2  -2   1     2547.26     2595.34     47.65 o 
   3  -2   1     2674.71     2779.86     45.33 o 
   4  -2   1       57.37       52.17      2.00 o 
   5  -2   1     1486.16     1508.74     45.06 o 
   6  -2   1      402.98      360.37     11.86 o 
   7  -2   1       92.39       87.49      6.50 o 
   8  -2   1        0.49        1.29      1.14 o 
   9  -2   1       32.03       24.39      2.94 o 
  10  -2   1        3.32        2.85      1.76 o 
  11  -2   1        9.53       10.39      2.55 o 
 -12  -1   1       15.76       19.28      3.31 o 
 -11  -1   1       20.17       21.44      3.35 o 
 -10  -1   1        4.04       10.00      2.01 o 
  -9  -1   1       11.09       13.13      2.30 o 
  -8  -1   1        5.14        7.53      3.58 o 
  -7  -1   1       26.64       20.71      2.98 o 
  -6  -1   1      618.67      597.08     17.40 o 
  -5  -1   1      356.19      399.34     12.27 o 
  -4  -1   1       53.35       51.10      3.15 o 
  -3  -1   1      462.15      444.00     12.05 o 
  -2  -1   1      115.48       96.98     13.61 o 
  -1  -1   1        3.42        3.77      1.42 o 
   0  -1   1      601.92      632.75     10.56 o 
   1  -1   1      708.77      727.31     13.83 o 
   2  -1   1    19284.74    20242.34    479.89 o 
   3  -1   1     2032.32     2061.06    106.15 o 
   4  -1   1      837.16      871.41     15.44 o 
   5  -1   1       18.17       24.54      1.61 o 
   6  -1   1      181.46      152.98      4.21 o 
   7  -1   1      100.36       95.28      5.13 o 
   8  -1   1       65.70       62.94      7.10 o 
   9  -1   1        0.52        1.52      1.32 o 
  10  -1   1        0.58        0.46      1.54 o 
  11  -1   1        0.23        3.89      2.12 o 
 -12   0   1        3.19        5.09      2.12 o 
 -11   0   1       16.22       17.03      3.17 o 
 -10   0   1        0.07        0.00      1.46 o 
  -9   0   1      110.13      117.90      5.53 o 
  -8   0   1       34.43       48.33     11.75 o 
  -7   0   1       89.15       94.99      7.82 o 
  -6   0   1        7.57        8.54      1.81 o 
  -5   0   1        4.27        2.94      1.16 o 
  -4   0   1       31.23       32.76      2.72 o 
  -3   0   1      216.83      225.39      9.79 o 
  -2   0   1     2620.79     2700.63     68.09 o 
  -1   0   1        0.42        0.00      0.37 o 
   0   0   1      165.03      139.44      2.96 o 
   1   0   1      782.77      790.27     14.97 o 
   2   0   1     1885.21     1987.98     32.44 o 
   3   0   1      156.03      135.67      5.10 o 
   4   0   1      455.62      475.36      9.14 o 
   5   0   1       17.21       21.22      2.81 o 
   6   0   1       97.99       89.13      3.04 o 
   7   0   1      161.28      174.98      6.14 o 
   8   0   1       20.14       23.60      3.41 o 
   9   0   1       27.26       27.58      3.62 o 
  10   0   1        3.88        5.95      2.03 o 
  11   0   1        1.16        6.01      2.41 o 
 -12   1   1       23.32       28.78      3.76 o 
 -11   1   1        1.22        0.00      1.86 o 
 -10   1   1       38.75       33.93      3.55 o 
  -9   1   1      413.01      373.05     20.69 o 
  -8   1   1      150.89      136.23     19.36 o 
  -7   1   1        2.14        4.46      1.64 o 
  -6   1   1      261.35      238.79      8.73 o 
  -5   1   1      199.34      181.51      6.83 o 
  -4   1   1      280.76      275.72      8.49 o 
  -3   1   1     1206.70     1262.32     30.54 o 
  -2   1   1     3698.55     3767.09     71.55 o 
  -1   1   1       32.79       27.88      1.74 o 
   0   1   1      801.60      772.81     12.81 o 
   1   1   1       12.52       11.08      0.75 o 
   2   1   1      336.37      322.24      6.17 o 
   3   1   1      630.81      686.16     12.34 o 
   4   1   1      214.56      214.18      5.00 o 
   5   1   1        0.01        0.00      0.67 o 
   6   1   1       47.36       52.45      2.60 o 
   7   1   1       74.56       73.82      8.01 o 
   8   1   1       57.38       67.11      4.58 o 
   9   1   1       49.08       54.69      7.28 o 
  10   1   1       19.46       21.34      3.11 o 
  11   1   1       14.52       14.99      3.05 o 
 -12   2   1        3.26       10.60      2.69 o 
 -11   2   1       47.50       49.64      4.44 o 
 -10   2   1        4.77        6.88      2.49 o 
  -9   2   1      256.21      224.45     14.90 o 
  -8   2   1       51.95       59.79      5.19 o 
  -7   2   1       25.39       26.58      3.26 o 
  -6   2   1       18.60       21.38      2.86 o 
  -5   2   1       96.77      105.86      3.41 o 
  -4   2   1        1.25        3.25      1.12 o 
  -3   2   1     1792.70     1849.03     43.93 o 
  -2   2   1     4490.57     4698.10    107.94 o 
  -1   2   1     8916.95     9479.09    150.53 o 
   0   2   1    11823.30    12275.19    194.91 o 
   1   2   1     1432.15     1506.15     24.98 o 
   2   2   1      115.51      116.97      5.47 o 
   3   2   1     2356.04     2424.98     40.08 o 
   4   2   1      269.17      259.02      5.90 o 
   5   2   1        7.98        8.95      1.16 o 
   6   2   1      259.87      241.61      6.15 o 
   7   2   1      245.20      241.87      8.10 o 
   8   2   1      146.30      127.88      5.59 o 
   9   2   1       57.24       61.27      4.85 o 
  10   2   1       29.63       34.19      3.92 o 
  11   2   1       25.29       27.10      3.57 o 
 -12   3   1       38.01       37.02      8.35 o 
 -11   3   1        0.06        0.00      3.37 o 
 -10   3   1       12.71       19.55      2.83 o 
  -9   3   1        4.44        3.43      2.21 o 
  -8   3   1        0.90        4.29      1.79 o 
  -7   3   1       59.01       63.65      4.82 o 
  -6   3   1      347.51      333.63     12.26 o 
  -5   3   1     1156.37     1128.28     28.93 o 
  -4   3   1      522.85      526.57     14.51 o 
  -3   3   1      191.04      189.82      6.19 o 
  -2   3   1      351.13      338.82      7.26 o 
  -1   3   1     4347.31     4584.97     83.61 o 
   0   3   1     5585.41     5793.69    105.30 o 
   1   3   1        0.91        1.17      0.47 o 
   2   3   1       49.08       55.68      2.50 o 
   3   3   1      781.65      746.75     15.61 o 
   4   3   1      466.55      435.12      9.02 o 
   5   3   1        4.37        4.82      1.17 o 
   6   3   1       65.00       58.66      3.87 o 
   7   3   1       23.66       24.46      2.72 o 
   8   3   1      183.28      162.19      6.64 o 
   9   3   1       52.01       52.81      4.44 o 
  10   3   1       38.31       33.71      3.87 o 
  11   3   1        5.31        6.32      2.44 o 
 -11   4   1       35.28       44.88      8.68 o 
 -10   4   1       96.39       68.41     10.50 o 
  -9   4   1        7.60        2.23      3.48 o 
  -8   4   1        4.64        2.77      2.05 o 
  -7   4   1       29.77       28.68      3.31 o 
  -6   4   1       16.52       17.47      2.55 o 
  -5   4   1        0.34        0.34      1.22 o 
  -4   4   1       73.79       78.70      3.86 o 
  -3   4   1       14.73       17.23      1.72 o 
  -2   4   1       33.22       31.01      1.47 o 
  -1   4   1      326.02      307.73      6.80 o 
   0   4   1     1261.09     1342.49     25.61 o 
   1   4   1       22.68       25.08      1.71 o 
   2   4   1      232.01      243.26      6.32 o 
   3   4   1       36.82       38.78      3.86 o 
   4   4   1       75.46       79.76      4.43 o 
   5   4   1       66.56       69.73      3.94 o 
   6   4   1       17.79       16.45      2.18 o 
   7   4   1       12.76       14.71      2.31 o 
   8   4   1        0.01        0.00      1.41 o 
   9   4   1       69.77       76.74      6.63 o 
  10   4   1        6.95        8.56      2.70 o 
  11   4   1       22.29       28.38      3.83 o 
 -11   5   1        1.80        4.03      4.75 o 
 -10   5   1        0.58        0.00      3.93 o 
  -9   5   1      109.10      110.22     12.07 o 
  -8   5   1       95.85       68.62      9.56 o 
  -7   5   1       12.25       16.22      2.61 o 
  -6   5   1        1.99        0.00      1.28 o 
  -5   5   1      338.31      346.87     10.94 o 
  -4   5   1      286.47      265.61      8.52 o 
  -3   5   1      271.29      257.91      7.97 o 
  -2   5   1      184.18      174.72      5.31 o 
  -1   5   1     1295.78     1279.80     24.64 o 
   0   5   1      355.64      342.65      7.81 o 
   1   5   1      898.86     1010.44     20.24 o 
   2   5   1        3.83        4.85      1.04 o 
   3   5   1      149.94      137.74      4.72 o 
   4   5   1       34.21       31.46      4.09 o 
   5   5   1       66.92       62.65      6.31 o 
   6   5   1      195.79      176.69      6.36 o 
   7   5   1      441.58      408.01     11.56 o 
   8   5   1       79.06       78.08      5.34 o 
   9   5   1        1.72        0.00      1.85 o 
  10   5   1        5.26        4.42      5.13 o 
 -11   6   1        1.37        1.43      4.81 o 
 -10   6   1        7.17       14.59      6.41 o 
  -9   6   1        1.88        3.79      4.46 o 
  -8   6   1        6.50        6.38      3.99 o 
  -7   6   1        6.15        9.58      4.24 o 
  -6   6   1       36.26       27.54      5.61 o 
  -5   6   1        0.85        0.53      2.60 o 
  -4   6   1      214.55      191.85     12.22 o 
  -3   6   1      165.60      155.25      5.59 o 
  -2   6   1      230.26      216.30      5.34 o 
  -1   6   1      713.52      650.12     13.52 o 
   0   6   1      692.56      695.06     14.49 o 
   1   6   1       11.53       15.94      1.65 o 
   2   6   1        2.96        0.32      0.79 o 
   3   6   1        6.64        3.25      1.23 o 
   4   6   1      103.25      101.81      5.88 o 
   5   6   1       89.91       91.18      4.42 o 
   6   6   1      123.83      118.40      5.49 o 
   7   6   1      159.64      149.12      9.37 o 
   8   6   1       32.91       30.68      3.64 o 
   9   6   1        3.48        7.73      2.50 o 
  10   6   1        3.11        8.10      3.09 o 
 -10   7   1        0.67        1.00      4.20 o 
  -9   7   1        0.33        0.00      3.79 o 
  -8   7   1        0.18        0.00      3.23 o 
  -7   7   1        1.46        1.33      3.42 o 
  -6   7   1        0.52        5.73      3.44 o 
  -5   7   1        0.77        2.80      2.74 o 
  -4   7   1       30.53       27.38      5.28 o 
  -3   7   1        4.81        7.76      3.11 o 
  -2   7   1       83.66       80.55      8.25 o 
  -1   7   1       57.15       52.13      3.00 o 
   0   7   1        3.19        3.62      0.97 o 
   1   7   1        5.10        6.69      1.49 o 
   2   7   1      150.30      114.09      4.30 o 
   3   7   1       59.48       65.58      3.59 o 
   4   7   1       27.96       29.42      2.86 o 
   5   7   1      410.40      388.74     10.92 o 
   6   7   1       25.80       31.63      3.40 o 
   7   7   1      101.58      115.12      6.46 o 
   8   7   1       59.16       60.53      5.23 o 
   9   7   1        4.93        8.81      2.78 o 
 -10   8   1        5.57       10.85      5.14 o 
  -9   8   1        2.28        4.71      5.69 o 
  -8   8   1        0.00        1.62      4.36 o 
  -7   8   1        1.42        3.34      4.28 o 
  -6   8   1       11.12       25.29      6.43 o 
  -5   8   1        1.88        2.99      3.52 o 
  -4   8   1      112.09      122.01     10.23 o 
  -3   8   1       51.67       46.66      7.00 o 
  -2   8   1       38.61       40.33      6.55 o 
  -1   8   1       85.94       85.17      9.27 o 
   0   8   1        2.15        0.63      2.35 o 
   1   8   1        0.00        0.00      2.33 o 
   2   8   1       62.23       63.72      3.67 o 
   3   8   1       21.04       23.84      2.55 o 
   4   8   1        5.40        6.42      1.57 o 
   5   8   1       47.63       55.56      4.35 o 
   6   8   1       21.01       22.80      3.77 o 
   7   8   1       33.50       45.16      4.51 o 
   8   8   1       31.10       27.95      3.79 o 
   9   8   1        1.15        5.51      2.83 o 
  -9   9   1        2.36        4.71      5.42 o 
  -8   9   1        1.12        1.66      4.56 o 
  -7   9   1        0.51        5.73      4.32 o 
  -6   9   1       87.15       77.74     11.15 o 
  -5   9   1        0.00        0.00      2.99 o 
  -4   9   1       21.38       23.92      5.59 o 
  -3   9   1       80.81       94.95     10.76 o 
  -2   9   1        2.49        1.72      3.36 o 
  -1   9   1       85.47       88.53     10.31 o 
   0   9   1       69.45       74.82      9.84 o 
   1   9   1        0.24        0.00      3.27 o 
   2   9   1       42.30       49.24      7.98 o 
   3   9   1       13.04        9.70      5.03 o 
   4   9   1        2.27        4.66      1.73 o 
   5   9   1        1.52        1.21      1.66 o 
   6   9   1        1.49        3.74      2.01 o 
   7   9   1        0.07        0.00      2.98 o 
   8   9   1       21.03       19.76      3.77 o 
  -8  10   1        0.10        0.00      4.79 o 
  -7  10   1       14.72       18.58      5.98 o 
  -6  10   1       26.50       22.41      7.37 o 
  -5  10   1       15.36       13.59      5.79 o 
  -4  10   1       67.30       60.00      9.72 o 
  -3  10   1       27.18       21.51      6.36 o 
  -2  10   1        8.89        5.26      4.28 o 
  -1  10   1        0.30        0.57      2.97 o 
   0  10   1       17.86       23.23      6.45 o 
   1  10   1        0.87        0.00      3.56 o 
   2  10   1        0.41        1.37      3.93 o 
   3  10   1        7.58        3.38      4.99 o 
   4  10   1       40.97       48.11      9.47 o 
   5  10   1        4.11        0.00      5.05 o 
   7  10   1       39.84       48.97      8.98 o 
  -7  11   1        0.06        0.00      4.40 o 
  -6  11   1       24.21       25.13      7.84 o 
  -5  11   1       16.67       18.64      7.14 o 
  -4  11   1        0.31        0.00      4.24 o 
  -3  11   1        0.46        3.81      4.83 o 
  -2  11   1        0.56        2.19      4.60 o 
  -1  11   1        0.59        0.00      4.62 o 
   0  11   1       19.74       28.28      7.57 o 
   1  11   1        1.16        6.45      5.57 o 
   2  11   1       22.68       25.15      7.26 o 
   3  11   1        0.54        0.00      4.79 o 
   4  11   1       20.19       12.03      7.18 o 
   5  11   1       24.86       33.50      9.35 o 
  -5  12   1        0.00        0.25      6.36 o 
  -4  12   1        3.02        4.79      6.30 o 
  -3  12   1        0.02        1.45      5.85 o 
  -2  12   1       18.13       10.19      6.57 o 
  -1  12   1        0.67        0.20      5.24 o 
   0  12   1        3.79        5.57      6.04 o 
   1  12   1        0.28        0.00      4.83 o 
   2  12   1        1.81        0.00      5.30 o 
   3  12   1        1.69        0.00      6.00 o 
   4  12   1        9.30        8.55      7.61 o 
  -1  13   1        0.02        3.99      6.96 o 
   0  13   1        0.49        0.00      6.59 o 
  -4 -12   2        0.40        7.29      7.08 o 
  -3 -12   2        0.12        4.83      5.81 o 
  -2 -12   2        1.54        7.04      5.81 o 
  -1 -12   2        0.19        2.99      5.42 o 
   0 -12   2        8.53       11.01      6.24 o 
   1 -12   2        8.57        8.29      5.89 o 
   2 -12   2        0.01        0.00      5.05 o 
   3 -12   2        0.06        2.82      5.67 o 
   4 -12   2        1.96        2.70      6.34 o 
  -6 -11   2        0.12        7.86      6.86 o 
  -5 -11   2        2.25        2.37      5.48 o 
  -4 -11   2        0.73        2.13      4.95 o 
  -3 -11   2        0.40        0.53      4.73 o 
  -2 -11   2        0.08        6.75      5.08 o 
  -1 -11   2       39.44       43.51      8.82 o 
   0 -11   2        6.03       10.46      5.53 o 
   1 -11   2        2.24        4.50      5.18 o 
   2 -11   2       26.19       27.61      7.43 o 
   3 -11   2        0.87        7.08      5.10 o 
   4 -11   2       12.78        8.88      5.93 o 
   5 -11   2        1.21        0.00      5.18 o 
   6 -11   2        0.06        2.93      6.92 o 
  -6 -10   2        7.10        6.86      5.44 o 
  -5 -10   2        1.19        3.25      4.83 o 
  -4 -10   2        0.00        0.00      3.87 o 
  -3 -10   2       49.14       39.82      7.76 o 
  -2 -10   2       24.54       30.06      7.00 o 
  -1 -10   2       19.25       12.91      5.22 o 
   0 -10   2        1.87        1.53      3.52 o 
   1 -10   2       18.94       21.47      5.75 o 
   2 -10   2        0.45        0.59      3.56 o 
   3 -10   2        1.61        3.46      4.30 o 
   4 -10   2       21.33       15.98      5.83 o 
   5 -10   2        5.99       13.75      6.41 o 
   6 -10   2        5.33        9.43      5.73 o 
   7 -10   2        0.77        1.80      5.30 o 
  -8  -9   2       20.00       31.51      4.79 o 
  -7  -9   2        0.46        1.16      2.21 o 
  -6  -9   2       13.02        2.27      3.54 o 
  -5  -9   2        0.68        0.06      4.05 o 
  -4  -9   2        6.86        5.71      4.11 o 
  -3  -9   2      280.51      240.65     15.51 o 
  -2  -9   2       16.57       18.32      5.12 o 
  -1  -9   2       10.60       15.47      4.89 o 
   0  -9   2       13.01       11.19      4.17 o 
   1  -9   2        9.47       10.72      4.22 o 
   2  -9   2        5.87       10.97      4.28 o 
   3  -9   2       10.45       14.08      4.54 o 
   4  -9   2       11.64       17.01      5.67 o 
   5  -9   2        8.30        6.22      4.91 o 
   6  -9   2       23.60       23.94      7.24 o 
   7  -9   2        5.89       10.89      6.08 o 
   8  -9   2        0.33        0.00      5.38 o 
  -9  -8   2        3.22       11.61      2.99 o 
  -8  -8   2       25.23       25.50      3.75 o 
  -7  -8   2        0.63        0.00      1.57 o 
  -6  -8   2       33.23       46.06      4.03 o 
  -5  -8   2        0.83        0.00      1.20 o 
  -4  -8   2      413.96      401.15     10.62 o 
  -3  -8   2      173.69      174.49     12.22 o 
  -2  -8   2       13.69       27.18      5.40 o 
  -1  -8   2        1.37        3.36      3.05 o 
   0  -8   2       21.20       18.64      4.32 o 
   1  -8   2      182.70      153.05     10.83 o 
   2  -8   2        4.82        2.80      2.84 o 
   3  -8   2        0.27        1.68      2.56 o 
   4  -8   2        0.93        2.62      2.91 o 
   5  -8   2        0.09        0.16      3.44 o 
   6  -8   2        1.36        7.82      4.03 o 
   7  -8   2        0.00        0.00      4.09 o 
   8  -8   2        2.48        9.45      6.04 o 
   9  -8   2        1.83        0.35      5.59 o 
 -10  -7   2        0.90        0.89      3.13 o 
  -9  -7   2       17.75       30.33      3.94 o 
  -8  -7   2        0.02        1.88      1.88 o 
  -7  -7   2       15.80       17.77      2.60 o 
  -6  -7   2       54.35       57.18      4.29 o 
  -5  -7   2      104.24       92.97      4.44 o 
  -4  -7   2       13.67       19.12      2.10 o 
  -3  -7   2      125.66      136.94      5.04 o 
  -2  -7   2       32.86       29.74      2.19 o 
  -1  -7   2       33.85       26.17      4.79 o 
   0  -7   2       78.10       65.69      7.24 o 
   1  -7   2        7.31        7.88      2.62 o 
   2  -7   2       56.03       49.71      6.69 o 
   3  -7   2      130.61      137.72     10.17 o 
   4  -7   2        3.71        3.72      3.01 o 
   5  -7   2        0.97        0.91      1.90 o 
   6  -7   2        7.47        6.18      2.70 o 
   7  -7   2        4.14        3.87      4.65 o 
   8  -7   2       21.74       27.40      7.18 o 
   9  -7   2        0.18        4.11      5.30 o 
  10  -7   2        1.11        7.12      7.18 o 
 -10  -6   2        8.27       12.73      2.99 o 
  -9  -6   2       15.14       18.87      3.21 o 
  -8  -6   2        2.16        0.92      1.78 o 
  -7  -6   2       92.16      105.00      6.22 o 
  -6  -6   2       38.80       37.68      3.25 o 
  -5  -6   2      113.79      108.16      4.66 o 
  -4  -6   2        8.28        9.00      1.51 o 
  -3  -6   2        0.50        2.79      1.67 o 
  -2  -6   2      519.87      510.96     11.35 o 
  -1  -6   2        0.34        0.86      0.71 o 
   0  -6   2        0.12        1.42      0.49 o 
   1  -6   2      237.27      233.35     12.52 o 
   2  -6   2      214.55      199.15     11.48 o 
   3  -6   2      245.01      262.98     14.49 o 
   4  -6   2       50.27       52.74      7.20 o 
   5  -6   2       44.74       42.53      4.38 o 
   6  -6   2      103.20       98.96      6.39 o 
   7  -6   2       43.39       54.00      8.74 o 
   8  -6   2       10.33        2.41      4.42 o 
   9  -6   2       25.73       24.35      6.86 o 
  10  -6   2        6.58        0.00      5.93 o 
 -11  -5   2        1.18        1.10      2.22 o 
 -10  -5   2        1.97        1.57      2.04 o 
  -9  -5   2       19.54       16.03      2.78 o 
  -8  -5   2       60.41       57.14      4.45 o 
  -7  -5   2       25.28       23.13      3.44 o 
  -6  -5   2       38.81       37.88      5.89 o 
  -5  -5   2       35.98       40.36      3.94 o 
  -4  -5   2      187.09      181.03      7.13 o 
  -3  -5   2       22.86       23.63      2.63 o 
  -2  -5   2      620.05      632.00     16.99 o 
  -1  -5   2     1504.09     1633.10     39.21 o 
   0  -5   2      451.79      500.50     21.06 o 
   1  -5   2      171.94      165.90      9.45 o 
   2  -5   2      728.93      691.41     28.01 o 
   3  -5   2      239.98      243.97      7.02 o 
   5  -5   2       30.57       28.49      3.50 o 
   6  -5   2      113.81      115.18      6.27 o 
   7  -5   2        0.84        0.00      2.70 o 
   8  -5   2        0.01        0.00      3.52 o 
   9  -5   2       20.79       18.83      6.36 o 
  10  -5   2        0.63        3.89      5.05 o 
 -11  -4   2        0.37        0.33      2.16 o 
 -10  -4   2       39.76       32.03      3.87 o 
  -9  -4   2       25.93       19.02      2.98 o 
  -8  -4   2        3.04        2.93      1.58 o 
  -7  -4   2      242.48      229.08      9.50 o 
  -6  -4   2       42.54       50.70      5.03 o 
  -5  -4   2      118.12      127.16      5.82 o 
  -4  -4   2        8.00        8.42      1.70 o 
  -3  -4   2     2457.49     2689.59    107.02 o 
  -2  -4   2      514.81      547.48     14.72 o 
  -1  -4   2       18.05       17.12      1.63 o 
   0  -4   2        0.43        0.14      0.61 o 
   1  -4   2      711.60      729.45     28.12 o 
   2  -4   2       28.56       31.23      1.57 o 
   3  -4   2      226.13      256.20      5.35 o 
   4  -4   2        0.63        0.56      0.64 o 
   5  -4   2      189.64      203.57      5.10 o 
   6  -4   2        8.50        7.64      1.27 o 
   7  -4   2        4.15        2.52      1.19 o 
   8  -4   2       25.56       21.00      5.30 o 
   9  -4   2       18.35       29.30      7.29 o 
  10  -4   2        7.95       10.54      5.42 o 
  11  -4   2        5.69        4.36      6.32 o 
 -12  -3   2        0.84        0.73      3.07 o 
 -11  -3   2        7.87        3.85      2.58 o 
 -10  -3   2        3.37        3.36      1.86 o 
  -9  -3   2        7.02        9.76      2.07 o 
  -8  -3   2       67.62       87.33      6.54 o 
  -7  -3   2       14.15       19.22      2.93 o 
  -6  -3   2        0.14        1.57      1.33 o 
  -5  -3   2       84.61      103.56      5.27 o 
  -4  -3   2      455.48      432.64     12.71 o 
  -3  -3   2        0.09        0.30      0.64 o 
  -2  -3   2      132.24        1.31      1.44 o 
  -1  -3   2      483.09      521.16     13.35 o 
   0  -3   2     1751.68     1884.36     44.08 o 
   1  -3   2      153.49      145.91      3.42 o 
   2  -3   2      834.20      855.28     14.73 o 
   3  -3   2      772.55      740.82     14.89 o 
   4  -3   2      660.62      683.60     12.63 o 
   5  -3   2      530.33      532.29     10.50 o 
   6  -3   2      108.02      105.47      3.52 o 
   7  -3   2       35.07       36.80      3.04 o 
   8  -3   2        0.00        0.58      1.20 o 
   9  -3   2        4.19        2.21      1.43 o 
  10  -3   2        0.49        0.00      3.72 o 
  11  -3   2        3.62        4.46      6.67 o 
 -12  -2   2        0.01        3.60      2.81 o 
 -11  -2   2        1.93        0.00      1.64 o 
 -10  -2   2       11.14       11.92      2.52 o 
  -9  -2   2        0.18        1.37      2.11 o 
  -8  -2   2       59.52       51.33      6.38 o 
  -7  -2   2      156.71      147.25      7.11 o 
  -6  -2   2      106.37      107.20      7.85 o 
  -5  -2   2      234.06      262.80      9.04 o 
  -4  -2   2     1190.62     1254.84     31.29 o 
  -2  -2   2      168.22      167.67      5.26 o 
  -1  -2   2      113.21      119.25      3.79 o 
   0  -2   2     2366.63     2616.23     42.29 o 
   1  -2   2       33.18       30.63      1.15 o 
   2  -2   2     3892.45     4001.89     64.53 o 
   3  -2   2       92.22       90.80      2.63 o 
   4  -2   2      163.09      171.57      4.25 o 
   5  -2   2       66.81       57.65      6.43 o 
   6  -2   2       70.16       39.59      9.12 o 
   7  -2   2        9.71        8.83      1.64 o 
   8  -2   2       74.33       66.86      4.28 o 
   9  -2   2       24.58       25.12      3.47 o 
  10  -2   2        0.01        0.00      1.51 o 
  11  -2   2        0.09        0.00      2.26 o 
 -12  -1   2       28.13       35.69      4.10 o 
 -11  -1   2        2.10        4.91      3.29 o 
 -10  -1   2        1.64        6.02      4.36 o 
  -9  -1   2        1.92        0.06      1.69 o 
  -8  -1   2      290.22      263.75     32.52 o 
  -7  -1   2       65.02       60.61      5.58 o 
  -6  -1   2       27.31       36.42      3.62 o 
  -5  -1   2     2162.02     2421.66     47.58 o 
  -4  -1   2       20.65       29.50      1.67 o 
  -3  -1   2      172.92      170.88      5.38 o 
  -2  -1   2     1065.30     1098.04     23.27 o 
  -1  -1   2     1193.14     1295.79     21.36 o 
   1  -1   2    12062.46    12989.51    307.41 o 
   3  -1   2      132.56      151.89      3.71 o 
   4  -1   2      234.39      234.91      8.17 o 
   5  -1   2       15.65       19.64      1.61 o 
   6  -1   2       44.24       44.07      2.48 o 
   7  -1   2       70.02       74.81      5.90 o 
   8  -1   2       47.80       37.21      3.34 o 
   9  -1   2       13.88       14.32      2.46 o 
  10  -1   2        4.60        4.92      2.18 o 
  11  -1   2        3.55        0.00      2.14 o 
 -12   0   2        0.29        1.08      2.04 o 
 -11   0   2        0.02        0.00      1.58 o 
 -10   0   2        1.61        2.16      2.25 o 
  -9   0   2      106.58      102.24      9.24 o 
  -8   0   2     1187.58     1127.97     45.02 o 
  -7   0   2      129.20      103.34      7.06 o 
  -6   0   2       79.38       88.46      5.56 o 
  -5   0   2     1303.44     1361.22     34.04 o 
  -4   0   2      176.40      175.33      4.55 o 
  -3   0   2     1896.69     2061.52     48.43 o 
  -2   0   2     1560.50     1624.91     31.51 o 
  -1   0   2     2170.09     2288.32     37.08 o 
   0   0   2    11640.26    11845.33    188.18 o 
   1   0   2      332.82      357.60      6.61 o 
   2   0   2      165.76      162.90      4.25 o 
   3   0   2      154.75      147.24      4.73 o 
   4   0   2      163.24      163.41      4.21 o 
   5   0   2       13.65       12.50      1.35 o 
   6   0   2       96.37       83.58      4.28 o 
   7   0   2        8.56       12.40      2.01 o 
   8   0   2       27.10       29.78      3.11 o 
   9   0   2       16.05       14.89      2.47 o 
  10   0   2       13.48       18.01      3.07 o 
  11   0   2        0.02        1.39      2.28 o 
 -12   1   2        0.01        2.42      2.06 o 
 -11   1   2        1.21        3.76      2.51 o 
 -10   1   2        1.69        1.54      2.85 o 
  -9   1   2       25.11       29.35      4.45 o 
  -8   1   2      320.08      343.50     12.40 o 
  -7   1   2       69.88       79.48      4.97 o 
  -6   1   2       54.03       40.40      3.66 o 
  -5   1   2      367.44      332.55     10.37 o 
  -4   1   2       15.49       14.46      1.04 o 
  -3   1   2      137.59      115.81      3.86 o 
  -2   1   2     1865.45     1770.82     53.80 o 
  -1   1   2       49.27       60.31      1.67 o 
   0   1   2       29.23       28.24      1.11 o 
   1   1   2     3128.61     3299.99     53.39 o 
   2   1   2       20.78       21.82      1.46 o 
   3   1   2      170.52      182.03      4.40 o 
   4   1   2     1604.99     1650.59     28.28 o 
   5   1   2        9.94        9.06      1.18 o 
   6   1   2       15.48       14.54      1.57 o 
   7   1   2        4.43        6.25      1.42 o 
   8   1   2       19.92       25.06      2.96 o 
   9   1   2       48.65       55.16      5.26 o 
  10   1   2       25.01       29.01      3.84 o 
  11   1   2        9.43       10.69      2.81 o 
 -12   2   2        4.27        6.88      2.57 o 
 -11   2   2       23.97       24.54      7.04 o 
 -10   2   2       64.53       70.70      6.44 o 
  -9   2   2       22.97       27.43      4.00 o 
  -8   2   2        2.67        4.94      1.95 o 
  -7   2   2        1.06        2.25      1.48 o 
  -6   2   2       72.28       59.43      9.23 o 
  -5   2   2      322.73      298.61      9.72 o 
  -4   2   2       98.89       85.90      5.25 o 
  -3   2   2      722.64      740.60     15.47 o 
  -2   2   2      101.99       94.12      2.46 o 
  -1   2   2      699.96      685.61     13.50 o 
   0   2   2      870.27      908.82     15.54 o 
   1   2   2     1647.68     1670.38     27.85 o 
   2   2   2      294.86      274.21      5.85 o 
   3   2   2      964.16      998.85     20.28 o 
   4   2   2      121.10      113.34      3.52 o 
   5   2   2        1.03        2.36      0.79 o 
   6   2   2        4.81        3.88      1.02 o 
   7   2   2       67.36       68.25      4.38 o 
   8   2   2       24.99       17.84      2.69 o 
   9   2   2       39.28       45.06      4.18 o 
  10   2   2       18.29       26.22      4.29 o 
  11   2   2       17.86       19.90      5.34 o 
 -12   3   2        0.00        0.73      2.26 o 
 -11   3   2        0.59        0.00      3.21 o 
 -10   3   2       87.86       95.63      7.30 o 
  -9   3   2      117.99      114.88     10.22 o 
  -8   3   2      264.35      272.13     10.53 o 
  -7   3   2       26.65       19.82      7.89 o 
  -6   3   2      118.29      110.11      5.36 o 
  -5   3   2      877.34      867.48     22.95 o 
  -4   3   2      282.45      266.43      9.32 o 
  -3   3   2       93.68       94.14      3.98 o 
  -2   3   2      319.74      348.83      6.84 o 
  -1   3   2      937.39      971.30     16.71 o 
   0   3   2      143.33      143.63      3.51 o 
   1   3   2      568.28      615.01     11.33 o 
   2   3   2     1133.41     1236.74     21.48 o 
   3   3   2       35.40       32.59      2.36 o 
   4   3   2        0.27        0.00      0.49 o 
   5   3   2       51.75       53.35      2.93 o 
   6   3   2        3.80        2.18      0.97 o 
   7   3   2        7.41        7.65      1.87 o 
   8   3   2      117.15      106.98      6.03 o 
   9   3   2        1.19        7.36      2.04 o 
  10   3   2       12.64       18.61      3.13 o 
  11   3   2        0.25        0.00      2.06 o 
 -12   4   2       20.06       20.81      7.16 o 
 -11   4   2       19.15       25.54      7.14 o 
 -10   4   2       68.39       86.69      7.04 o 
  -9   4   2      196.37      201.18     13.65 o 
  -8   4   2        0.20        3.72      2.11 o 
  -7   4   2        4.46       10.29      2.15 o 
  -6   4   2      136.16      138.72      6.75 o 
  -5   4   2       46.04       46.59      7.08 o 
  -4   4   2       31.80       39.24      5.00 o 
  -3   4   2      346.68      339.25      7.87 o 
  -2   4   2      592.87      563.87     11.85 o 
  -1   4   2     1867.56     1878.22     31.31 o 
   0   4   2      899.72      908.28     16.08 o 
   1   4   2     3522.94     3836.73     62.73 o 
   2   4   2     1034.28     1068.21     19.05 o 
   3   4   2       14.66       16.51      1.58 o 
   4   4   2        7.28        7.94      1.15 o 
   5   4   2       27.87       28.89      2.25 o 
   6   4   2       10.22        8.43      1.43 o 
   7   4   2       60.83       50.86      4.10 o 
   8   4   2        1.90        3.19      1.70 o 
   9   4   2        5.66        6.15      2.05 o 
  10   4   2       12.31       14.58      3.06 o 
 -11   5   2        1.13        0.00      4.13 o 
 -10   5   2        9.21       21.38      6.16 o 
  -9   5   2        3.23        6.34      3.97 o 
  -8   5   2       36.07       41.75      4.39 o 
  -7   5   2        2.78        2.61      1.71 o 
  -6   5   2       10.30       12.81      2.28 o 
  -5   5   2       23.00       23.21      2.67 o 
  -4   5   2       15.15       21.79      2.37 o 
  -3   5   2       98.22       99.50      3.39 o 
  -2   5   2       11.40       11.23      1.29 o 
  -1   5   2     1300.93     1239.81     24.32 o 
   0   5   2       17.20        9.48      1.23 o 
   1   5   2      209.23      180.50      5.29 o 
   2   5   2      196.38      173.98      4.75 o 
   3   5   2       32.17       35.92      2.39 o 
   4   5   2        2.68        2.19      0.90 o 
   5   5   2       37.00       37.54      3.38 o 
   6   5   2      240.87      236.91      8.00 o 
   7   5   2       38.76       36.26      3.67 o 
   8   5   2       32.50       32.18      3.86 o 
   9   5   2       28.69       23.68      3.59 o 
  10   5   2        1.89        3.37      2.54 o 
 -11   6   2       25.18       36.45      8.10 o 
 -10   6   2        1.02        0.00      4.34 o 
  -9   6   2        0.59        8.31      4.36 o 
  -8   6   2       18.86        7.02      4.30 o 
  -7   6   2       62.42       66.53      8.98 o 
  -6   6   2       65.32       83.76      9.52 o 
  -5   6   2       95.32       99.97      5.34 o 
  -4   6   2      152.32      135.40     10.88 o 
  -3   6   2        1.90        4.82      1.19 o 
  -2   6   2      184.39      166.75      4.80 o 
  -1   6   2      412.11      424.90      9.80 o 
   0   6   2      492.00      496.21     11.26 o 
   1   6   2       28.70       26.53      2.26 o 
   2   6   2        0.00        0.32      0.82 o 
   3   6   2        3.91        2.01      0.99 o 
   4   6   2       51.82       46.18      3.46 o 
   5   6   2       92.23       90.83      4.84 o 
   6   6   2      159.22      147.74      6.28 o 
   7   6   2       67.25       81.25      5.59 o 
   8   6   2       14.87       14.15      3.13 o 
   9   6   2       12.92       16.64      3.05 o 
 -10   7   2        6.87       10.15      5.20 o 
  -9   7   2       27.96       29.22      7.51 o 
  -8   7   2       20.62       25.46      6.30 o 
  -7   7   2        3.62        0.35      3.17 o 
  -6   7   2        5.91        8.92      4.15 o 
  -5   7   2       51.28       61.39      8.37 o 
  -4   7   2       28.74       28.36      5.22 o 
  -3   7   2      115.79      105.82      8.55 o 
  -2   7   2        0.80        1.50      0.98 o 
  -1   7   2      400.37      384.94      9.32 o 
   0   7   2       44.77       46.91      3.15 o 
   1   7   2        4.13        7.16      1.32 o 
   2   7   2       60.20       57.69      3.54 o 
   3   7   2      516.85      520.13     12.82 o 
   4   7   2      154.18      136.60      5.44 o 
   5   7   2      118.14      105.61      8.71 o 
   6   7   2       14.39       12.55      2.42 o 
   7   7   2       61.01       58.03      4.91 o 
   8   7   2        4.58        5.94      2.24 o 
   9   7   2       14.58       16.64      3.52 o 
 -10   8   2        7.62        4.69      5.03 o 
  -9   8   2        0.96        5.73      5.28 o 
  -8   8   2        2.54        6.90      4.60 o 
  -7   8   2        1.45        4.73      4.26 o 
  -6   8   2        5.15        4.48      3.34 o 
  -5   8   2       15.99       17.89      5.30 o 
  -4   8   2      306.25      287.76     16.86 o 
  -3   8   2       24.96       25.97      5.46 o 
  -2   8   2        0.06        0.72      2.54 o 
  -1   8   2      530.47      535.72     25.76 o 
   0   8   2      128.02      134.24     10.48 o 
   1   8   2      103.80       94.28      4.05 o 
   2   8   2      104.18      110.72      4.60 o 
   3   8   2        0.13        0.00      0.99 o 
   4   8   2        5.00        6.74      1.71 o 
   5   8   2        6.73        4.43      1.86 o 
   6   8   2       12.50       11.59      2.45 o 
   7   8   2        0.03        2.00      1.96 o 
   8   8   2        8.30       15.02      3.14 o 
  -9   9   2        3.66        0.08      4.93 o 
  -8   9   2        1.91        4.40      4.93 o 
  -7   9   2       12.26        4.69      4.85 o 
  -6   9   2       15.73       19.13      6.00 o 
  -5   9   2       80.92       91.15     11.07 o 
  -4   9   2       88.38      104.22     11.13 o 
  -3   9   2       12.06        5.81      3.81 o 
  -2   9   2       41.63       48.52      7.98 o 
  -1   9   2       32.90       27.95      6.41 o 
   0   9   2      264.69      275.18     17.09 o 
   1   9   2        0.52        0.00      3.05 o 
   2   9   2       39.35       55.33      8.53 o 
   3   9   2       15.58       16.89      2.37 o 
   4   9   2        2.44        2.11      1.66 o 
   5   9   2        0.00        0.25      1.68 o 
   6   9   2        4.70        6.25      2.41 o 
   7   9   2        3.98        5.01      2.62 o 
  -8  10   2        4.11        0.08      4.91 o 
  -7  10   2        9.12       13.87      5.98 o 
  -6  10   2       23.44        4.60      5.10 o 
  -5  10   2        0.01        0.00      3.87 o 
  -4  10   2       43.03       53.59      8.80 o 
  -3  10   2      104.48      102.30     11.56 o 
  -2  10   2       55.71       49.73      8.45 o 
  -1  10   2       22.22       30.94      6.92 o 
   0  10   2       14.51        7.96      4.22 o 
   1  10   2        1.79        6.53      4.40 o 
   2  10   2        2.65        3.85      4.15 o 
   3  10   2        7.24       11.40      5.71 o 
   4  10   2        9.62        1.90      4.79 o 
   5  10   2        1.84        5.16      5.85 o 
   6  10   2       19.75       22.23      7.63 o 
  -7  11   2        1.04        1.96      4.93 o 
  -6  11   2        7.47        9.07      5.16 o 
  -5  11   2        2.20        2.07      4.48 o 
  -4  11   2        2.84        0.00      3.87 o 
  -3  11   2        1.44        4.32      4.28 o 
  -2  11   2        0.41        7.82      4.79 o 
  -1  11   2        2.59        5.81      4.46 o 
   0  11   2       12.79       10.62      5.57 o 
   1  11   2        7.38       11.21      5.18 o 
   2  11   2        1.52        1.82      5.16 o 
   3  11   2        1.19        6.77      5.77 o 
   4  11   2        1.55        1.49      6.24 o 
   5  11   2        7.96        5.18      7.06 o 
  -5  12   2        8.86        8.41      5.50 o 
  -4  12   2        7.25        8.43      4.89 o 
  -3  12   2        2.96        3.48      4.56 o 
  -2  12   2       13.59       14.20      5.63 o 
  -1  12   2        7.28       20.87      6.41 o 
   0  12   2       21.88       15.29      6.61 o 
   1  12   2        1.05        0.00      5.40 o 
   2  12   2        0.05        0.00      6.20 o 
   3  12   2        0.14        9.13      7.16 o 
  -4 -12   3        8.57        2.62      6.55 o 
  -3 -12   3       10.95       16.43      7.80 o 
  -2 -12   3        0.07        0.53      5.28 o 
  -1 -12   3        2.79       10.07      6.20 o 
   0 -12   3       19.57       15.65      6.98 o 
   1 -12   3        1.01        0.00      5.03 o 
   2 -12   3       22.85       30.43      8.27 o 
   3 -12   3        1.78        4.87      6.18 o 
   4 -12   3        5.13       10.01      7.20 o 
  -6 -11   3        1.45        2.35      6.14 o 
  -5 -11   3        0.98        2.44      5.46 o 
  -4 -11   3        0.51        4.48      5.34 o 
  -3 -11   3        0.00        0.00      4.48 o 
  -2 -11   3        1.37        1.13      4.85 o 
  -1 -11   3       38.73       42.69      8.57 o 
   0 -11   3        0.45        5.24      4.62 o 
   1 -11   3        1.65        0.70      4.34 o 
   2 -11   3        4.03        5.87      4.83 o 
   3 -11   3        0.02        0.00      4.52 o 
   4 -11   3        8.57       15.43      6.30 o 
   5 -11   3       16.37       21.13      4.96 o 
  -7 -10   3        1.29        6.00      5.71 o 
  -6 -10   3       10.56       18.27      6.73 o 
  -5 -10   3       18.35       16.23      5.95 o 
  -4 -10   3        0.11        3.58      4.46 o 
  -3 -10   3        0.06        1.02      3.58 o 
  -2 -10   3       14.69        8.64      5.08 o 
  -1 -10   3      166.23      163.38     12.97 o 
   0 -10   3        5.34        0.00      3.48 o 
   1 -10   3        0.03        0.00      3.46 o 
   2 -10   3        1.21        1.84      3.72 o 
   3 -10   3        0.00        0.00      4.11 o 
   4 -10   3       10.73       12.54      5.79 o 
   5 -10   3        7.46        4.51      5.47 o 
   6 -10   3        0.24        3.60      5.65 o 
   7 -10   3        0.42        1.60      6.55 o 
  -8  -9   3       21.52       17.17      3.28 o 
  -7  -9   3        2.56        2.50      4.65 o 
  -6  -9   3       38.24       35.36      8.00 o 
  -5  -9   3       67.99       71.30      9.92 o 
  -4  -9   3        8.14        0.00      3.23 o 
  -3  -9   3        8.55        5.40      3.85 o 
  -2  -9   3      267.87      284.96     16.92 o 
  -1  -9   3        1.50        4.26      3.36 o 
   0  -9   3        6.46       11.23      4.17 o 
   1  -9   3        9.55        7.39      3.64 o 
   2  -9   3       18.09       18.83      5.03 o 
   3  -9   3        2.30        6.43      3.93 o 
   4  -9   3        3.09        4.89      2.87 o 
   5  -9   3        2.21        4.19      4.57 o 
   6  -9   3        4.03        0.00      3.85 o 
   7  -9   3       12.37       11.87      6.57 o 
   8  -9   3        7.75        6.49      7.31 o 
  -9  -8   3        7.37       10.17      2.96 o 
  -8  -8   3        4.51       10.41      2.77 o 
  -7  -8   3        1.81        2.62      1.95 o 
  -6  -8   3        3.45        5.12      1.83 o 
  -5  -8   3       16.00       14.60      3.25 o 
  -4  -8   3        0.75        4.83      3.29 o 
  -3  -8   3      359.56      315.92     17.35 o 
  -2  -8   3        4.02        6.47      3.19 o 
  -1  -8   3       11.63       20.26      4.79 o 
   0  -8   3        3.07        4.13      2.84 o 
   1  -8   3       82.53       77.99      8.35 o 
   2  -8   3       17.56       14.06      3.81 o 
   3  -8   3       86.78       89.37      9.68 o 
   4  -8   3      116.02      122.03     12.20 o 
   5  -8   3        0.28        4.81      2.56 o 
   6  -8   3        2.78        1.51      3.79 o 
   7  -8   3        0.29        8.92      5.73 o 
   8  -8   3        3.31        4.71      5.85 o 
 -10  -7   3       10.72       28.97      4.58 o 
  -9  -7   3        0.45        0.83      2.36 o 
  -8  -7   3       42.58       49.36      4.57 o 
  -7  -7   3        0.54        3.52      1.72 o 
  -6  -7   3       16.49       20.42      2.95 o 
  -5  -7   3        2.58        0.00      1.93 o 
  -4  -7   3      116.51      111.40      8.88 o 
  -3  -7   3       17.81       15.90      3.95 o 
  -2  -7   3        8.25        6.36      2.84 o 
  -1  -7   3       33.07       29.26      5.18 o 
   0  -7   3       75.80       81.65      7.84 o 
   1  -7   3       27.39       33.95      5.40 o 
   2  -7   3        0.55        0.96      1.96 o 
   3  -7   3        3.17        4.27      2.68 o 
   4  -7   3        5.41        6.08      2.24 o 
   5  -7   3       69.51       77.63      6.36 o 
   6  -7   3        0.61        1.92      3.60 o 
   7  -7   3       11.03        5.67      4.67 o 
   8  -7   3        1.23        0.86      4.38 o 
   9  -7   3        0.64        0.00      4.79 o 
 -10  -6   3        3.00        5.71      2.50 o 
  -9  -6   3        4.38        3.04      2.06 o 
  -8  -6   3        3.61        1.04      1.49 o 
  -7  -6   3       40.18       40.72      6.69 o 
  -6  -6   3        4.95        8.67      4.06 o 
  -5  -6   3       31.98       23.87      3.29 o 
  -4  -6   3       45.60       38.45      3.63 o 
  -3  -6   3      229.94      254.02      8.90 o 
  -2  -6   3       71.61       71.53      5.06 o 
  -1  -6   3      137.35      135.89      5.22 o 
   0  -6   3        0.08        0.55      1.62 o 
   1  -6   3      378.31      353.49     16.96 o 
   2  -6   3        3.79        4.97      2.29 o 
   3  -6   3        1.92        0.11      1.55 o 
   4  -6   3      139.86      124.51      6.75 o 
   5  -6   3       74.52       76.35      8.90 o 
   6  -6   3        0.62        2.82      2.22 o 
   7  -6   3        0.51        2.64      3.85 o 
   8  -6   3       30.76       39.21      8.41 o 
   9  -6   3        0.77        0.63      4.77 o 
  10  -6   3        3.40        4.40      6.83 o 
 -11  -5   3       17.63       27.04      7.14 o 
 -10  -5   3        0.30        2.21      2.06 o 
  -9  -5   3        4.38        3.41      1.94 o 
  -8  -5   3        7.29        2.78      2.18 o 
  -7  -5   3        3.86        5.79      3.29 o 
  -6  -5   3       20.79       17.21      2.75 o 
  -5  -5   3        5.08        5.82      1.78 o 
  -4  -5   3       21.82       27.91      3.10 o 
  -2  -5   3       50.94       66.13      3.57 o 
  -1  -5   3       95.04       94.81      4.15 o 
   0  -5   3      331.23      343.84      9.63 o 
   1  -5   3       92.28       91.06      3.34 o 
   2  -5   3        0.65        1.31      0.51 o 
   3  -5   3        0.17        0.00      1.15 o 
   4  -5   3       28.31       31.35      3.68 o 
   5  -5   3      222.74      207.95     15.37 o 
   6  -5   3       14.04       11.88      2.68 o 
   7  -5   3       24.89       25.17      5.87 o 
   8  -5   3        4.56        0.47      3.85 o 
   9  -5   3        3.40        3.01      4.40 o 
  10  -5   3        2.11        0.00      5.38 o 
 -11  -4   3        0.61        0.83      2.39 o 
 -10  -4   3        5.23        2.50      2.17 o 
  -9  -4   3        1.45        2.96      2.05 o 
  -8  -4   3       44.18       38.47      4.54 o 
  -7  -4   3        4.20        2.86      2.56 o 
  -6  -4   3        0.98        2.49      2.00 o 
  -5  -4   3      352.95      337.85     14.81 o 
  -4  -4   3       29.70       40.66      4.73 o 
  -2  -4   3       28.01       36.10      2.62 o 
  -1  -4   3      248.22      260.52      7.77 o 
   0  -4   3       54.74       54.74      4.30 o 
   1  -4   3        0.51        1.73      0.47 o 
   2  -4   3       41.96       43.52      3.39 o 
   3  -4   3      256.86      248.61      5.45 o 
   4  -4   3      590.81      555.38     12.12 o 
   5  -4   3       27.26       30.35      2.03 o 
   6  -4   3       10.00       13.94      2.01 o 
   7  -4   3       18.70       20.87      5.26 o 
   8  -4   3       31.49       40.91      7.86 o 
   9  -4   3        6.41        0.31      4.32 o 
  10  -4   3        5.98        5.50      4.95 o 
 -12  -3   3        0.30        1.62      2.01 o 
 -11  -3   3        0.14        0.00      1.90 o 
 -10  -3   3       12.56       13.48      3.46 o 
  -9  -3   3      122.01      132.42     12.90 o 
  -8  -3   3        0.51        3.61      2.99 o 
  -7  -3   3       12.95       13.82      2.71 o 
  -6  -3   3       17.36       20.98      2.14 o 
  -5  -3   3       75.61       78.54      6.02 o 
  -4  -3   3      584.78      618.51     16.81 o 
  -3  -3   3     1860.19     2074.74     49.53 o 
  -2  -3   3      252.27      270.53      8.54 o 
  -1  -3   3       39.73       45.35      2.06 o 
   0  -3   3       42.62       39.77      1.51 o 
   1  -3   3       13.55       18.98      1.14 o 
   2  -3   3      221.70      194.84      4.43 o 
   3  -3   3      451.42      407.86      8.12 o 
   4  -3   3      559.57      498.51      9.86 o 
   5  -3   3      142.56      112.00      5.36 o 
   6  -3   3      115.97      118.87      4.64 o 
   7  -3   3       32.09       30.66      2.91 o 
   8  -3   3      126.64      112.91      6.68 o 
   9  -3   3        0.88        0.33      3.46 o 
  10  -3   3       30.32       17.62      6.51 o 
  11  -3   3        8.91        7.24      6.73 o 
 -12  -2   3        0.21        0.18      4.28 o 
 -11  -2   3        0.04        4.07      3.00 o 
 -10  -2   3       86.59       92.49     10.23 o 
  -9  -2   3       47.05       55.07      5.56 o 
  -8  -2   3       53.62       54.83      5.14 o 
  -7  -2   3       47.90       54.21     11.78 o 
  -6  -2   3       11.15       12.38      1.57 o 
  -5  -2   3       74.73       67.67      3.62 o 
  -4  -2   3     1848.38     2026.58     40.12 o 
  -3  -2   3      128.97      148.53      4.32 o 
  -2  -2   3        4.78        4.05      0.77 o 
   0  -2   3      214.54      229.31      4.70 o 
   1  -2   3        5.50        6.51      1.41 o 
   2  -2   3      904.34      965.17     16.79 o 
   3  -2   3      846.54      799.03     16.27 o 
   4  -2   3       72.37       75.76      2.74 o 
   5  -2   3       75.78       66.45      7.14 o 
   6  -2   3       29.02       19.35      4.61 o 
   7  -2   3        3.04        6.63      1.57 o 
   8  -2   3       67.59       60.65      4.32 o 
   9  -2   3       51.80       50.54      4.35 o 
  10  -2   3       10.10        8.94      2.43 o 
  11  -2   3        0.04        0.00      5.34 o 
 -12  -1   3        0.14        2.98      2.83 o 
 -11  -1   3        1.60        2.62      2.92 o 
 -10  -1   3       17.32       23.86      4.20 o 
  -9  -1   3       17.95       17.16      3.20 o 
  -8  -1   3       66.40       75.16      5.79 o 
  -7  -1   3        1.82        2.68      1.50 o 
  -6  -1   3       94.26       80.04      3.03 o 
  -5  -1   3      187.18      222.22      7.16 o 
  -4  -1   3        6.91       16.45      1.47 o 
  -3  -1   3     1216.67     1347.65     26.90 o 
  -2  -1   3      564.39      662.05     13.73 o 
  -1  -1   3      445.50      471.94     10.65 o 
   0  -1   3      175.29      195.34      4.10 o 
   1  -1   3       30.74       22.84      1.29 o 
   2  -1   3     1039.77     1012.12     17.55 o 
   3  -1   3       72.89       73.36      2.85 o 
   4  -1   3      395.42      413.02      9.05 o 
   5  -1   3       12.22       11.14      1.39 o 
   6  -1   3        0.30        0.00      0.74 o 
   7  -1   3        0.23        0.00      1.05 o 
   8  -1   3        0.38        0.34      1.35 o 
   9  -1   3        9.41       10.27      3.74 o 
  10  -1   3       36.40       31.74      3.89 o 
  11  -1   3        5.35        7.11      2.79 o 
 -12   0   3        1.47        1.13      4.79 o 
 -11   0   3        4.49        8.23      3.74 o 
 -10   0   3       68.25       68.43      6.46 o 
  -9   0   3        0.45        0.00      1.75 o 
  -8   0   3       12.68       11.94      2.50 o 
  -7   0   3      136.94      129.19      6.25 o 
  -6   0   3       22.99       17.84      2.50 o 
  -5   0   3      474.13      427.39     18.16 o 
  -4   0   3     1055.03     1166.31     23.69 o 
  -3   0   3      238.24      259.47      6.30 o 
  -2   0   3      351.65      377.04      7.12 o 
  -1   0   3      778.48      795.39     15.84 o 
   0   0   3     1110.74     1097.77     18.51 o 
   1   0   3     2236.89     2323.49     38.14 o 
   2   0   3      542.72      561.40     10.42 o 
   3   0   3      117.99      118.06      3.88 o 
   4   0   3     1170.84     1290.32     22.67 o 
   5   0   3      157.43      140.09      6.16 o 
   6   0   3      337.41      296.94     13.76 o 
   7   0   3        5.18       10.77      1.89 o 
   8   0   3       64.00       52.14      4.25 o 
   9   0   3        4.83        6.01      2.20 o 
  10   0   3       26.03       33.25      6.62 o 
  11   0   3        6.08        8.02      2.82 o 
 -12   1   3        0.32        2.23      3.39 o 
 -11   1   3       11.90        8.84      4.09 o 
 -10   1   3       20.15       24.81      4.30 o 
  -9   1   3        3.08        8.25      2.97 o 
  -8   1   3        0.00        0.00      2.01 o 
  -7   1   3        7.96        8.38      2.03 o 
  -6   1   3        6.94       10.03      1.94 o 
  -5   1   3       69.03       80.75      2.86 o 
  -4   1   3      147.68      126.47      4.52 o 
  -3   1   3       29.32       31.10      1.78 o 
  -2   1   3     1168.19     1202.46     20.34 o 
  -1   1   3       22.81       23.73      1.36 o 
   0   1   3      235.67      239.12      4.98 o 
   1   1   3      391.40      394.01      7.67 o 
   2   1   3      617.09      645.12     11.94 o 
   3   1   3      517.85      504.87     19.13 o 
   4   1   3      601.64      599.34     11.82 o 
   5   1   3       72.83       80.23      3.28 o 
   6   1   3        8.63        9.37      1.57 o 
   7   1   3        1.76        3.74      1.45 o 
   8   1   3       76.40       85.67      9.85 o 
   9   1   3        0.61        0.49      1.47 o 
  10   1   3       36.92       34.94      4.39 o 
  11   1   3        0.34        1.08      2.35 o 
 -12   2   3        2.84       13.05      4.85 o 
 -11   2   3       33.62       31.37      5.49 o 
 -10   2   3       16.61       30.64      4.29 o 
  -9   2   3      282.36      283.87     11.44 o 
  -8   2   3      220.40      215.45     11.94 o 
  -7   2   3      194.69      165.77     10.75 o 
  -6   2   3        0.13        0.00      1.58 o 
  -5   2   3     1033.11     1151.67     23.84 o 
  -4   2   3       14.87       13.40      1.96 o 
  -3   2   3     1888.79     1892.63     35.93 o 
  -2   2   3      644.67      639.34     11.55 o 
  -1   2   3       66.85       71.83      3.09 o 
   0   2   3      201.05      208.69      4.63 o 
   1   2   3      792.59      828.10     14.79 o 
   2   2   3       17.98       17.37      1.45 o 
   3   2   3       24.84       27.37      2.36 o 
   4   2   3       50.84       49.50      3.16 o 
   5   2   3        0.48        0.63      0.81 o 
   6   2   3        1.04        0.44      0.90 o 
   7   2   3        4.07        3.65      1.47 o 
   8   2   3       11.65       15.45      2.64 o 
   9   2   3        8.90        8.97      2.42 o 
  10   2   3        0.04        0.57      2.03 o 
  11   2   3        1.73        4.88      2.81 o 
 -12   3   3        5.73        6.13      3.89 o 
 -11   3   3        2.99        0.72      2.78 o 
 -10   3   3       49.53       58.95      5.98 o 
  -9   3   3       90.76       93.11      8.68 o 
  -8   3   3      177.25      187.79      8.24 o 
  -7   3   3        3.76        3.53      1.61 o 
  -6   3   3       38.72       39.34      3.75 o 
  -5   3   3      552.39      521.18     15.14 o 
  -4   3   3       63.72       71.54      3.01 o 
  -3   3   3       26.76       26.10      1.66 o 
  -2   3   3       36.33       40.97      1.88 o 
  -1   3   3      599.34      603.14     11.14 o 
   0   3   3      126.32      120.86      3.66 o 
   1   3   3        0.01        0.86      0.73 o 
   2   3   3      584.70      641.19     12.28 o 
   3   3   3       10.74       10.02      1.26 o 
   4   3   3      416.86      384.09      8.71 o 
   5   3   3       21.92       17.99      1.86 o 
   6   3   3        0.21        1.65      0.99 o 
   7   3   3        4.44        7.77      1.93 o 
   8   3   3        0.58        1.03      1.54 o 
   9   3   3       21.56       24.05      3.56 o 
  10   3   3        0.06        3.93      2.27 o 
 -12   4   3        0.42        0.00      4.73 o 
 -11   4   3       32.24       42.03      8.03 o 
 -10   4   3        0.05        1.54      2.69 o 
  -9   4   3        7.06        7.73      2.70 o 
  -8   4   3       15.18       19.43      3.04 o 
  -7   4   3        9.99       10.53      2.17 o 
  -6   4   3        2.22        4.80      2.13 o 
  -5   4   3       64.39       73.45      4.52 o 
  -4   4   3       74.23       75.27      4.02 o 
  -3   4   3       86.58       82.58      2.76 o 
  -2   4   3      171.27      181.44      4.53 o 
  -1   4   3       25.25       29.94      1.84 o 
   0   4   3      513.15      537.34     10.49 o 
   1   4   3       16.34       16.20      1.51 o 
   2   4   3      391.84      414.76      8.84 o 
   3   4   3      528.40      522.02     10.84 o 
   4   4   3      355.02      342.56      9.14 o 
   5   4   3        1.00        0.00      0.71 o 
   6   4   3        1.30        1.37      1.09 o 
   7   4   3       21.45       29.25      3.34 o 
   8   4   3      274.11      251.72      9.22 o 
   9   4   3        0.33        0.98      2.70 o 
  10   4   3        4.85       12.00      3.05 o 
 -11   5   3        0.01        2.25      4.65 o 
 -10   5   3        8.43       13.85      5.65 o 
  -9   5   3       69.94       74.20     10.19 o 
  -8   5   3       61.23       69.99      9.13 o 
  -7   5   3        7.28        7.51      5.37 o 
  -6   5   3       96.77       92.95      7.15 o 
  -5   5   3      219.09      211.57      8.07 o 
  -4   5   3        8.99        9.31      2.79 o 
  -3   5   3        1.80        2.44      0.88 o 
  -2   5   3        7.76        9.60      1.19 o 
  -1   5   3       92.15       88.04      2.97 o 
   0   5   3      337.89      335.85      7.44 o 
   1   5   3      149.69      190.74      5.75 o 
   2   5   3       21.20       21.81      2.61 o 
   3   5   3       22.54       35.15      2.50 o 
   4   5   3        0.57        1.78      0.87 o 
   5   5   3        6.12        7.24      1.40 o 
   6   5   3       18.24       19.19      3.12 o 
   7   5   3       33.22       29.04      3.56 o 
   8   5   3      141.01      124.33     12.17 o 
   9   5   3       84.06      102.19      7.08 o 
  10   5   3        8.52        7.62      3.18 o 
 -11   6   3        0.52        4.05      4.62 o 
 -10   6   3       16.44       20.18      6.69 o 
  -9   6   3      133.61      153.52     13.01 o 
  -8   6   3       19.37       39.52      7.69 o 
  -7   6   3        8.52       10.78      4.52 o 
  -6   6   3       10.96       14.09      4.03 o 
  -5   6   3        4.62        4.04      1.55 o 
  -4   6   3       57.96       56.42      4.10 o 
  -3   6   3        0.47        0.00      0.84 o 
  -2   6   3      121.53      110.41      3.96 o 
  -1   6   3       61.06       54.66      3.03 o 
   0   6   3      561.65      545.78     11.07 o 
   1   6   3      392.12      381.48      8.58 o 
   2   6   3       71.28       64.68      3.34 o 
   3   6   3       42.78       41.11      3.64 o 
   4   6   3       77.93       82.40      3.94 o 
   5   6   3      289.10      282.61      9.10 o 
   6   6   3        1.62        0.00      1.25 o 
   7   6   3       42.04       43.85      4.43 o 
   8   6   3       16.40       12.55      4.02 o 
   9   6   3        0.38        5.12      2.78 o 
 -10   7   3       17.14       15.84      6.28 o 
  -9   7   3        1.20        0.00      5.14 o 
  -8   7   3       28.05       31.90      6.79 o 
  -7   7   3       15.33       14.80      4.83 o 
  -6   7   3       11.16       17.62      5.10 o 
  -5   7   3       24.78       30.18      5.89 o 
  -4   7   3       20.60       19.75      4.58 o 
  -3   7   3      308.47      297.35      7.84 o 
  -2   7   3        7.37        6.15      1.30 o 
  -1   7   3      104.52       93.48      5.77 o 
   0   7   3       56.83       55.04      3.28 o 
   1   7   3      108.78      104.47      4.95 o 
   2   7   3      454.12      448.06     11.43 o 
   3   7   3       40.87       43.20      3.47 o 
   4   7   3       37.22       34.85      3.35 o 
   5   7   3       93.16       86.71      5.32 o 
   6   7   3        0.13        0.71      1.64 o 
   7   7   3        1.86        3.19      1.97 o 
   8   7   3        0.85        2.69      2.31 o 
 -10   8   3        1.35       12.56      6.20 o 
  -9   8   3        2.36        6.28      5.08 o 
  -8   8   3        0.48        9.07      4.93 o 
  -7   8   3       13.70       17.82      5.36 o 
  -6   8   3       22.97       24.84      6.38 o 
  -5   8   3       20.79       26.23      5.77 o 
  -4   8   3      118.58      108.23     10.72 o 
  -3   8   3       25.79       23.00      5.57 o 
  -2   8   3      102.46       78.81      9.15 o 
  -1   8   3       87.18      108.46     10.97 o 
   0   8   3      404.50      403.97     10.41 o 
   1   8   3      180.49      175.97      6.09 o 
   2   8   3      248.85      230.25     13.69 o 
   3   8   3       17.93       17.94      2.58 o 
   4   8   3        2.81        0.86      2.09 o 
   5   8   3        0.32        0.00      1.64 o 
   6   8   3       14.77       21.34      3.23 o 
   7   8   3        2.00        3.12      2.32 o 
   8   8   3       13.09       18.90      3.87 o 
  -9   9   3        2.47       10.35      5.83 o 
  -8   9   3        0.33        5.89      4.69 o 
  -7   9   3       10.73        5.24      4.52 o 
  -6   9   3        3.19        0.00      3.44 o 
  -5   9   3       87.54      100.31     11.19 o 
  -4   9   3        0.06        3.83      3.56 o 
  -3   9   3       61.32       68.49      9.19 o 
  -2   9   3      138.51      137.11     11.66 o 
  -1   9   3      147.08      166.60     13.01 o 
   0   9   3       13.68       12.09      4.60 o 
   1   9   3       14.79       15.12      4.91 o 
   2   9   3       43.51       36.36      3.14 o 
   3   9   3       30.02       29.09      3.43 o 
   4   9   3       20.60       27.29      3.22 o 
   5   9   3       17.17       21.12      3.26 o 
   6   9   3       12.50       17.57      3.12 o 
   7   9   3        0.24        2.20      2.67 o 
  -8  10   3        1.02        5.14      5.46 o 
  -7  10   3        9.95        2.76      4.85 o 
  -6  10   3       25.24       33.95      8.21 o 
  -5  10   3       19.27       21.98      6.12 o 
  -4  10   3        5.04        2.11      3.99 o 
  -3  10   3       14.37       16.66      5.10 o 
  -2  10   3      124.75      105.06     11.93 o 
  -1  10   3        6.94       24.33      6.08 o 
   0  10   3        3.25        2.33      3.58 o 
   1  10   3       18.76       16.45      5.67 o 
   2  10   3        3.00        0.00      3.15 o 
   3  10   3       38.35       61.68     10.25 o 
   4  10   3        4.50       13.47      5.89 o 
   5  10   3        6.76       10.07      4.79 o 
   6  10   3       13.34       20.49      4.98 o 
  -7  11   3        8.50       12.89      6.38 o 
  -6  11   3       51.10       59.30      9.99 o 
  -5  11   3       39.35       46.90      8.92 o 
  -4  11   3        0.52        0.00      3.70 o 
  -3  11   3       22.36       28.53      6.98 o 
  -2  11   3        0.24        3.81      4.60 o 
  -1  11   3       15.64       11.23      6.18 o 
   0  11   3       38.07       38.64      8.59 o 
   1  11   3        0.18        0.90      4.28 o 
   2  11   3        8.05       12.52      5.38 o 
   3  11   3        0.53        3.36      4.17 o 
   4  11   3        4.22        0.00      4.71 o 
  -5  12   3        3.92        4.40      4.69 o 
  -4  12   3        2.49        0.06      5.01 o 
  -3  12   3        0.64        0.00      3.91 o 
  -2  12   3       13.99       11.48      5.20 o 
  -1  12   3        1.61        4.73      4.79 o 
   0  12   3        9.03       10.97      5.71 o 
   1  12   3        0.61        3.68      5.40 o 
   2  12   3        0.74        5.93      6.08 o 
  -3 -12   4        1.99       12.16      6.83 o 
  -2 -12   4        0.32        0.25      5.65 o 
  -1 -12   4        0.07        0.00      5.38 o 
   0 -12   4        7.73        5.42      5.77 o 
   1 -12   4        3.53        1.41      5.16 o 
   2 -12   4        0.35        2.07      5.67 o 
   3 -12   4        1.69        4.69      3.83 o 
  -5 -11   4        1.29        4.09      5.73 o 
  -4 -11   4       17.97       13.75      6.83 o 
  -3 -11   4       13.09       12.99      6.81 o 
  -2 -11   4        1.59        3.29      4.99 o 
  -1 -11   4       21.73       22.98      6.63 o 
   0 -11   4        2.69       10.64      5.22 o 
   1 -11   4       12.45       20.59      6.79 o 
   2 -11   4        4.56        5.50      5.40 o 
   3 -11   4        1.02        2.36      3.35 o 
   4 -11   4        1.55        0.00      3.43 o 
   5 -11   4        8.82        8.22      6.33 o 
  -7 -10   4       14.34       15.57      6.90 o 
  -6 -10   4        0.97        2.41      5.03 o 
  -5 -10   4        6.55       11.52      5.32 o 
  -4 -10   4       10.42        8.64      4.77 o 
  -3 -10   4       54.09       55.44      8.98 o 
  -2 -10   4       70.59       69.72      9.58 o 
  -1 -10   4       16.32       13.06      4.71 o 
   0 -10   4        9.93       10.62      4.62 o 
   1 -10   4        0.05        2.21      3.74 o 
   2 -10   4       36.55       31.15      6.75 o 
   3 -10   4       19.85       22.81      5.25 o 
   4 -10   4       34.86       32.12      5.32 o 
   5 -10   4        6.27       13.66      3.88 o 
   6 -10   4        5.09        3.09      6.49 o 
  -8  -9   4        0.21        1.31      4.48 o 
  -6  -9   4        0.49        5.59      4.56 o 
  -5  -9   4        0.02        0.00      3.79 o 
  -4  -9   4        0.01        0.00      3.07 o 
  -3  -9   4       67.47       68.78      8.84 o 
  -2  -9   4       48.09       51.63      7.76 o 
  -1  -9   4       50.03       48.62      7.37 o 
   0  -9   4        4.19        7.41      3.70 o 
   1  -9   4       77.65       83.37      9.29 o 
   2  -9   4       15.18       17.82      3.50 o 
   3  -9   4        1.05        2.76      2.39 o 
   4  -9   4       12.56       15.44      3.74 o 
   5  -9   4      102.05      123.95      8.99 o 
   6  -9   4        8.91        6.55      5.34 o 
   7  -9   4        0.02        4.69      6.04 o 
  -9  -8   4        3.02        3.72      4.58 o 
  -8  -8   4        6.54        4.94      2.49 o 
  -7  -8   4       20.89       35.15      3.73 o 
  -6  -8   4       11.77       16.54      3.72 o 
  -5  -8   4        0.40        2.37      3.46 o 
  -4  -8   4        1.24        2.46      3.21 o 
  -3  -8   4        0.90        3.27      2.70 o 
  -2  -8   4       12.75        9.74      3.58 o 
  -1  -8   4       68.53       71.62      7.92 o 
   0  -8   4        0.15        0.00      2.64 o 
   1  -8   4        5.05        6.18      3.58 o 
   2  -8   4        2.89        5.11      2.31 o 
   3  -8   4       30.57       37.39      4.85 o 
   4  -8   4        2.07        3.77      7.69 o 
   5  -8   4        3.66        2.62      2.68 o 
   6  -8   4       16.29        8.45      5.57 o 
   7  -8   4        0.14        0.00      4.36 o 
   8  -8   4        0.02        3.03      5.77 o 
 -10  -7   4        0.89        0.71      2.45 o 
  -9  -7   4        5.13        3.33      2.26 o 
  -8  -7   4        0.17        2.46      1.85 o 
  -7  -7   4        7.91        9.63      2.75 o 
  -6  -7   4       30.15       37.27      4.26 o 
  -5  -7   4       12.82        9.63      2.33 o 
  -4  -7   4       29.07       31.09      3.76 o 
  -3  -7   4       45.52       43.55      4.36 o 
  -2  -7   4       30.04       29.65      4.83 o 
  -1  -7   4        3.68        3.66      2.31 o 
   0  -7   4      135.12      128.92      8.96 o 
   1  -7   4       46.63       47.08      8.73 o 
   2  -7   4       23.86       23.03      3.41 o 
   3  -7   4        1.36        3.13      2.01 o 
   4  -7   4       14.58       11.97      2.72 o 
   5  -7   4       67.73       68.86      8.43 o 
   6  -7   4       27.89       32.60      7.51 o 
   7  -7   4       12.17       16.70      6.18 o 
   8  -7   4       12.16       20.28      7.04 o 
   9  -7   4        3.57        1.51      6.59 o 
 -10  -6   4        7.07       10.17      2.86 o 
  -9  -6   4        7.63        4.19      3.54 o 
  -8  -6   4       50.28       47.27      5.24 o 
  -7  -6   4       45.37       53.41      5.15 o 
  -6  -6   4       19.49       12.22      2.56 o 
  -5  -6   4      118.77       86.81      7.86 o 
  -4  -6   4       11.04       13.12      3.09 o 
  -3  -6   4      165.85      177.46      6.96 o 
  -2  -6   4      122.43      123.91      5.29 o 
  -1  -6   4      114.52       95.58      4.48 o 
   0  -6   4      326.82      308.55     14.75 o 
   1  -6   4        6.79        9.88      2.10 o 
   2  -6   4       47.71       48.98      4.48 o 
   3  -6   4      151.75      146.05      7.28 o 
   4  -6   4        3.38        7.23      2.38 o 
   5  -6   4      216.81      238.55     15.33 o 
   6  -6   4       15.15       18.96      5.90 o 
   7  -6   4        0.00        0.00      3.81 o 
   8  -6   4        0.01        0.00      4.03 o 
   9  -6   4        7.73        0.00      5.08 o 
 -11  -5   4       12.10       12.10      3.26 o 
 -10  -5   4       10.63       11.71      3.69 o 
  -9  -5   4       41.06       56.34      8.42 o 
  -8  -5   4       20.37       17.33      3.22 o 
  -7  -5   4       10.65       14.44      2.97 o 
  -6  -5   4      173.29      180.37      7.77 o 
  -5  -5   4       60.47       60.76      4.52 o 
  -4  -5   4        2.20        2.62      1.31 o 
  -3  -5   4        1.11        3.48      1.29 o 
  -2  -5   4      227.12      258.16      7.17 o 
  -1  -5   4       12.88       13.73      2.15 o 
   0  -5   4      108.27      129.58      4.26 o 
   1  -5   4      171.87      171.70      4.13 o 
   2  -5   4       19.58       21.03      2.92 o 
   3  -5   4       92.64       88.54      5.21 o 
   4  -5   4        2.64        3.01      1.91 o 
   5  -5   4        8.17        3.54      5.10 o 
   6  -5   4       23.16       23.53      3.66 o 
   7  -5   4       52.73       51.83      8.62 o 
   8  -5   4       21.07       21.18      6.36 o 
   9  -5   4        0.17        0.00      4.79 o 
  10  -5   4       13.97       17.23      8.21 o 
 -11  -4   4       16.19       20.44      4.10 o 
 -10  -4   4       61.01       71.81      9.60 o 
  -9  -4   4       27.19       31.30      4.64 o 
  -8  -4   4        0.81        5.24      2.53 o 
  -7  -4   4       71.11       82.57      8.57 o 
  -6  -4   4        2.99        3.27      1.88 o 
  -5  -4   4       37.86       31.62      2.72 o 
  -4  -4   4        7.83        8.89      1.48 o 
  -3  -4   4      512.66      555.21     16.10 o 
  -2  -4   4       15.11       16.22      1.71 o 
  -1  -4   4      265.25      253.79      6.68 o 
   0  -4   4        4.89        5.94      0.88 o 
   1  -4   4       86.95       90.48      2.71 o 
   2  -4   4      262.65      247.68      5.56 o 
   3  -4   4      120.24      116.70      3.47 o 
   4  -4   4       23.28       29.99      2.02 o 
   5  -4   4        2.13        2.13      0.95 o 
   6  -4   4       20.15       18.82      3.18 o 
   7  -4   4       42.25       40.11      7.14 o 
   8  -4   4       32.37       24.13      6.41 o 
   9  -4   4        2.17        2.29      4.60 o 
  10  -4   4        5.53        3.54      6.14 o 
 -12  -3   4        5.87        9.13      6.14 o 
 -11  -3   4        8.85        7.91      3.53 o 
 -10  -3   4       25.01       24.85      4.33 o 
  -9  -3   4       11.65       16.75      3.50 o 
  -8  -3   4       28.56       38.84      4.48 o 
  -7  -3   4        6.02        5.54      4.00 o 
  -6  -3   4       15.98       13.25      1.73 o 
  -5  -3   4       34.07       42.34      2.77 o 
  -4  -3   4       34.88       41.08      2.55 o 
  -3  -3   4      125.34      120.28      4.02 o 
  -2  -3   4       69.32       51.26      4.37 o 
  -1  -3   4        6.65       11.13      1.09 o 
   0  -3   4       83.26       89.45      2.66 o 
   1  -3   4      749.99      728.04     13.14 o 
   2  -3   4      157.18      157.28      4.37 o 
   3  -3   4      506.90      476.84      9.53 o 
   4  -3   4      343.62      315.05     16.11 o 
   5  -3   4       25.71       26.03      2.72 o 
   6  -3   4        0.54        1.09      1.06 o 
   7  -3   4       15.68       14.63      3.23 o 
   8  -3   4       11.37       10.74      4.40 o 
   9  -3   4        3.19        3.46      4.60 o 
  10  -3   4        2.00        4.24      5.30 o 
 -12  -2   4       24.88       24.70      5.24 o 
 -11  -2   4       20.87       27.22      5.05 o 
 -10  -2   4       12.07       15.31      3.72 o 
  -9  -2   4        1.53        0.00      1.95 o 
  -8  -2   4       45.63       47.75      6.81 o 
  -7  -2   4        1.39        2.65      1.41 o 
  -6  -2   4      154.50      143.68      4.91 o 
  -5  -2   4      182.19      198.84      5.86 o 
  -4  -2   4      244.61      277.33      7.23 o 
  -3  -2   4      106.74      123.91      3.86 o 
  -2  -2   4      234.06      238.38      5.97 o 
  -1  -2   4      953.13      996.07     34.53 o 
   0  -2   4      833.03      863.72     22.45 o 
   1  -2   4       16.79       17.67      1.34 o 
   2  -2   4      622.44      638.16     11.87 o 
   3  -2   4      452.34      436.08      8.88 o 
   5  -2   4       33.08       33.02      7.71 o 
   6  -2   4       18.66       15.32      1.83 o 
   7  -2   4        7.64        8.17      1.75 o 
   8  -2   4       12.02       10.34      2.01 o 
   9  -2   4        0.05        0.41      1.60 o 
  10  -2   4        0.45        0.39      3.84 o 
 -12  -1   4        0.01        0.00      7.66 o 
 -11  -1   4        0.06        0.18      2.66 o 
 -10  -1   4        8.89       12.46      3.20 o 
  -9  -1   4       16.26       24.11      3.82 o 
  -8  -1   4       46.05       62.11      6.67 o 
  -6  -1   4      240.61      242.71      6.79 o 
  -5  -1   4       30.27       42.92      2.46 o 
  -4  -1   4       11.02       13.96      1.47 o 
  -3  -1   4      157.91      157.78      4.42 o 
  -2  -1   4      558.45      594.34     12.69 o 
  -1  -1   4      178.82      175.44      4.83 o 
   0  -1   4       34.49       29.74      1.80 o 
   1  -1   4       23.60       20.40      1.41 o 
   2  -1   4       68.43       70.23      2.48 o 
   3  -1   4      670.48      654.61     12.46 o 
   4  -1   4        5.38        2.23      0.94 o 
   5  -1   4        5.86        8.20      1.28 o 
   6  -1   4        0.47        0.98      0.88 o 
   7  -1   4       22.39       28.31      2.99 o 
   8  -1   4      108.99       95.91      5.54 o 
   9  -1   4       25.23       20.54      3.04 o 
  10  -1   4        0.16        0.99      2.30 o 
 -12   0   4        2.47       12.34      5.04 o 
 -11   0   4        6.39        6.11      3.89 o 
 -10   0   4        0.19        0.00      2.15 o 
  -9   0   4        4.39        3.95      2.10 o 
  -8   0   4      224.86      205.75     18.52 o 
  -7   0   4      105.44       44.88      5.69 o 
  -6   0   4      472.09      521.07     12.14 o 
  -5   0   4      608.91      660.75     14.62 o 
  -4   0   4      141.48      143.50      4.37 o 
  -3   0   4      275.56      299.24      6.26 o 
  -2   0   4       33.00       33.34      1.62 o 
  -1   0   4        0.28        0.23      0.58 o 
   0   0   4       73.52       56.98      1.94 o 
   1   0   4      234.59      234.24      5.24 o 
   2   0   4        3.89        1.91      0.74 o 
   3   0   4        0.23        0.00      0.66 o 
   4   0   4        5.56        3.57      1.23 o 
   5   0   4       14.61       12.40      1.58 o 
   6   0   4       19.70       19.60      1.97 o 
   7   0   4       70.17       70.44      4.56 o 
   8   0   4       15.82        9.97      2.69 o 
   9   0   4        0.46        2.47      1.77 o 
  10   0   4        3.58        1.64      3.11 o 
 -12   1   4        0.39        1.36      3.24 o 
 -11   1   4       11.47       12.12      3.67 o 
 -10   1   4       17.45       17.73      3.63 o 
  -9   1   4      127.96      142.08      7.53 o 
  -8   1   4       92.92       95.43      5.94 o 
  -7   1   4       44.75       49.67      4.84 o 
  -6   1   4       70.68       66.99      3.39 o 
  -5   1   4      364.32      376.01      9.11 o 
  -4   1   4       60.33       61.34      2.62 o 
  -3   1   4     1644.58     1847.45     31.03 o 
  -2   1   4      402.26      423.47      8.23 o 
  -1   1   4      135.31      138.56      4.48 o 
   0   1   4      206.28      220.06      4.94 o 
   1   1   4      944.88      952.92     16.96 o 
   2   1   4       56.42       58.97      2.44 o 
   3   1   4      280.79      299.78      6.89 o 
   4   1   4       78.02       84.56      3.66 o 
   5   1   4       58.21       58.08      3.14 o 
   6   1   4        7.22        5.98      1.32 o 
   7   1   4        3.58        2.72      1.34 o 
   8   1   4       14.09       12.51      2.49 o 
   9   1   4       11.76       11.35      2.64 o 
  10   1   4       12.64       10.41      2.79 o 
 -12   2   4        8.57       12.04      3.97 o 
 -11   2   4       27.30       26.29      8.55 o 
 -10   2   4       33.26       25.73      4.07 o 
  -9   2   4       33.92       41.33      4.74 o 
  -8   2   4        0.29        0.00      4.23 o 
  -7   2   4       36.75       43.41      4.10 o 
  -6   2   4       73.19       65.04      5.55 o 
  -5   2   4      469.64      438.60     37.29 o 
  -4   2   4       87.91       90.90      3.40 o 
  -3   2   4      464.33      482.30      9.41 o 
  -2   2   4       45.29       48.34      2.61 o 
  -1   2   4      387.43      383.01      7.69 o 
   0   2   4       50.16       50.81      2.21 o 
   1   2   4      353.48      310.62      6.79 o 
   2   2   4       60.71       57.49      2.54 o 
   3   2   4     1576.41     1688.94     29.36 o 
   4   2   4      218.11      208.99      5.72 o 
   5   2   4       24.07       27.47      2.31 o 
   6   2   4        0.96        1.78      1.01 o 
   7   2   4       26.96       20.41      2.72 o 
   8   2   4        1.17        0.00      1.49 o 
   9   2   4       47.90       57.77      5.20 o 
  10   2   4        6.19        6.17      2.68 o 
 -12   3   4        8.01        8.24      4.79 o 
 -11   3   4       33.70       41.74      5.78 o 
 -10   3   4        8.86        7.34      2.96 o 
  -9   3   4        0.16        2.69      2.24 o 
  -8   3   4        0.20        1.39      1.62 o 
  -7   3   4       28.95       23.77      3.54 o 
  -6   3   4       17.71       15.08      1.74 o 
  -5   3   4       31.79       36.95      2.50 o 
  -4   3   4      111.87      116.82      4.01 o 
  -3   3   4       72.73       79.45      2.73 o 
  -2   3   4      218.86      208.31      5.03 o 
  -1   3   4      887.47      853.81     15.48 o 
   0   3   4     1441.30     1621.63     31.67 o 
   1   3   4      699.85      717.55     13.57 o 
   2   3   4      126.97      127.97      3.94 o 
   3   3   4      436.03      444.37      9.59 o 
   4   3   4       11.51       11.91      1.73 o 
   5   3   4       61.68       62.60      4.73 o 
   6   3   4       29.04       29.33      2.56 o 
   7   3   4       50.96       49.00      4.17 o 
   8   3   4       18.00       13.11      2.84 o 
   9   3   4       12.88       17.08      3.23 o 
  10   3   4       35.72       36.76      4.51 o 
 -12   4   4        3.69        7.49      5.36 o 
 -11   4   4        0.03        5.45      3.29 o 
 -10   4   4       14.16       11.74      3.02 o 
  -9   4   4       16.22       16.49      3.16 o 
  -8   4   4       68.55       65.96      5.47 o 
  -7   4   4       26.77       28.67      8.62 o 
  -6   4   4       38.32       38.47      3.85 o 
  -5   4   4      105.63       99.46      4.03 o 
  -4   4   4        1.44        6.54      1.76 o 
  -3   4   4      218.71      213.50      5.65 o 
  -2   4   4       34.09       28.95      1.98 o 
  -1   4   4      131.59      125.06      4.19 o 
   0   4   4       18.99       24.49      1.86 o 
   1   4   4      232.00      230.44      5.80 o 
   2   4   4       39.93       42.20      2.60 o 
   3   4   4       55.98       67.30      4.13 o 
   4   4   4        0.31        0.00      0.74 o 
   5   4   4        0.69        2.20      1.18 o 
   6   4   4        0.40        0.53      1.03 o 
   7   4   4       84.20       73.85      5.29 o 
   8   4   4       11.56       16.67      2.90 o 
   9   4   4        0.28        1.64      1.90 o 
 -11   5   4        2.04        0.00      4.93 o 
 -10   5   4       29.46       34.22      7.26 o 
  -9   5   4       27.91       22.94      5.02 o 
  -8   5   4       21.22       30.11      4.01 o 
  -7   5   4       26.40       27.81      8.08 o 
  -6   5   4        7.19        4.88      1.84 o 
  -5   5   4      514.96      488.96     15.01 o 
  -4   5   4      208.51      205.88      5.37 o 
  -3   5   4      345.07      330.64      7.47 o 
  -2   5   4       48.70       55.67      2.80 o 
  -1   5   4        0.01        0.00      0.70 o 
   0   5   4       11.03        9.97      1.34 o 
   1   5   4        3.58        4.41      1.18 o 
   2   5   4       56.41       49.80      2.97 o 
   3   5   4        1.92        1.16      1.20 o 
   4   5   4        2.46        1.08      1.45 o 
   5   5   4        8.91       11.28      1.83 o 
   6   5   4       79.22       80.34      5.30 o 
   7   5   4       50.89       48.95      4.59 o 
   8   5   4       11.90       11.51      3.73 o 
   9   5   4        4.11        4.79      2.76 o 
 -11   6   4        6.42       13.12      5.87 o 
 -10   6   4       24.27       38.72      8.64 o 
  -9   6   4        4.88        6.81      4.26 o 
  -8   6   4       67.11       68.02      9.68 o 
  -7   6   4       33.30       29.90      3.79 o 
  -6   6   4       19.38       17.90      2.71 o 
  -5   6   4      105.40      109.55      7.48 o 
  -4   6   4        2.59        5.81      1.33 o 
  -3   6   4       71.37       62.76      3.04 o 
  -2   6   4      118.64      109.83      4.54 o 
  -1   6   4        2.73        2.76      0.91 o 
   0   6   4        1.64        4.18      1.04 o 
   1   6   4       13.18       13.04      1.64 o 
   2   6   4       14.52       15.89      2.02 o 
   3   6   4       21.89       23.41      2.29 o 
   4   6   4       35.95       37.74      3.02 o 
   5   6   4      107.16      103.07      5.49 o 
   6   6   4       57.68       57.73      4.03 o 
   7   6   4       45.44       48.74      4.63 o 
   8   6   4        4.72        5.03      3.49 o 
   9   6   4        0.49        1.63      2.79 o 
 -10   7   4        0.45        4.71      4.97 o 
  -9   7   4       12.06       12.30      5.75 o 
  -8   7   4        5.06       12.67      4.77 o 
  -7   7   4        9.72       10.72      4.62 o 
  -6   7   4        2.70        6.92      3.50 o 
  -5   7   4        7.72        0.00      2.80 o 
  -4   7   4       90.18       95.78      4.17 o 
  -3   7   4       10.08       10.53      1.68 o 
  -2   7   4      100.94      104.96      4.29 o 
  -1   7   4       22.30       26.69      2.38 o 
   0   7   4       20.93       22.15      2.06 o 
   1   7   4        0.35        0.44      1.03 o 
   2   7   4       56.76       62.85      3.63 o 
   3   7   4      378.88      343.27      8.81 o 
   4   7   4       61.81       60.80      3.90 o 
   5   7   4        6.48        4.84      1.96 o 
   6   7   4        0.00        2.64      1.94 o 
   7   7   4        4.54        1.71      2.04 o 
   8   7   4        0.27        1.96      2.65 o 
 -10   8   4       18.45       12.40      6.49 o 
  -9   8   4       22.11       32.54      7.86 o 
  -8   8   4        2.73        4.62      4.40 o 
  -7   8   4        1.22        5.18      3.42 o 
  -6   8   4        5.03        5.26      3.62 o 
  -5   8   4       39.51       48.77      7.76 o 
  -4   8   4       48.06       44.49      7.41 o 
  -3   8   4      179.86      192.97     13.14 o 
  -2   8   4        3.42        3.50      3.07 o 
  -1   8   4       26.58       26.73      2.60 o 
   0   8   4        9.99       13.46      2.12 o 
   1   8   4        0.03        2.51      1.33 o 
   2   8   4       18.72       19.29      2.44 o 
   3   8   4        0.03        1.63      1.69 o 
   4   8   4       10.45       11.26      2.29 o 
   5   8   4        8.36        7.89      2.19 o 
   6   8   4        0.00        0.79      3.09 o 
   7   8   4        0.01        0.00      2.12 o 
  -9   9   4       21.10       27.01      7.78 o 
  -8   9   4        2.31        0.00      4.52 o 
  -7   9   4        1.34        1.82      4.85 o 
  -6   9   4        0.86        0.00      3.42 o 
  -5   9   4       65.94       69.43      9.76 o 
  -4   9   4       51.09       59.04      8.98 o 
  -3   9   4        0.70        0.00      2.82 o 
  -2   9   4       63.73       54.62      8.45 o 
  -1   9   4       28.49       38.29      7.24 o 
   0   9   4      171.21      183.54     13.71 o 
   1   9   4       13.98       14.05      2.61 o 
   2   9   4       50.53       48.36      3.99 o 
   3   9   4       12.17       16.30      2.83 o 
   4   9   4        1.76        1.08      1.93 o 
   5   9   4       11.17       13.56      3.04 o 
   6   9   4        3.21        2.57      2.39 o 
  -8  10   4        1.37        9.02      5.65 o 
  -7  10   4        5.15        9.72      5.65 o 
  -6  10   4       10.10       22.43      6.79 o 
  -5  10   4        0.41        1.88      4.34 o 
  -4  10   4       22.31       10.54      4.48 o 
  -3  10   4        0.01        1.35      3.60 o 
  -2  10   4        0.49        0.00      3.74 o 
  -1  10   4      139.32      161.32     13.38 o 
   0  10   4        0.89        1.00      3.97 o 
   1  10   4        0.82        1.60      3.74 o 
   2  10   4        0.08        0.00      3.54 o 
   3  10   4        0.01        3.11      4.99 o 
   4  10   4       12.48       12.77      6.08 o 
   5  10   4        0.00        2.49      2.38 o 
  -6  11   4       11.13       14.39      6.45 o 
  -5  11   4       19.51       33.72      7.76 o 
  -4  11   4       41.79       47.03      9.31 o 
  -3  11   4        4.11       11.71      5.44 o 
  -2  11   4        1.92        3.85      4.65 o 
  -1  11   4       18.15       13.30      5.98 o 
   0  11   4        2.36        1.76      5.32 o 
   1  11   4        0.36        0.00      4.77 o 
   2  11   4        4.17       10.58      5.55 o 
   3  11   4        0.16        3.91      4.71 o 
   4  11   4        0.04        4.03      4.81 o 
  -4  12   4        7.72        6.41      5.32 o 
  -3  12   4        0.19        4.09      4.93 o 
  -2  12   4       10.12        9.04      5.32 o 
  -1  12   4        4.22        9.09      5.73 o 
   0  12   4        1.38        5.42      5.63 o 
   1  12   4        0.03        2.54      4.87 o 
   0 -12   5       19.44       27.79      7.33 o 
   1 -12   5        1.96        1.47      3.97 o 
   0 -11   5       10.49        7.21      4.38 o 
   1 -11   5        3.98        2.25      3.32 o 
   2 -11   5        1.62        0.54      3.18 o 
   3 -11   5        4.82        6.68      3.54 o 
   4 -11   5        0.00        2.28      3.60 o 
  -2 -10   5        3.80        5.10      4.26 o 
  -1 -10   5       54.49       51.12      7.74 o 
   0 -10   5        3.40        4.20      2.75 o 
   1 -10   5        4.67       11.46      3.51 o 
   2 -10   5        0.29        0.00      2.64 o 
   3 -10   5       15.08       19.20      7.70 o 
   4 -10   5       25.87       25.08      4.83 o 
   5 -10   5       10.50       18.03      4.82 o 
  -3  -9   5        2.72        1.25      3.42 o 
  -2  -9   5       55.32       45.47      7.14 o 
  -1  -9   5        0.10        3.35      2.45 o 
   0  -9   5        3.52        2.42      4.02 o 
   1  -9   5        3.48        1.75      2.34 o 
   2  -9   5       64.06       81.10      7.05 o 
   3  -9   5       63.51       87.13      7.57 o 
   4  -9   5        0.06        4.09      4.18 o 
   5  -9   5       11.95       16.62      4.31 o 
   6  -9   5        0.30       11.19      6.51 o 
  -9  -8   5        8.94       12.09      3.99 o 
  -7  -8   5        5.82        0.00      3.19 o 
  -6  -8   5        7.74        6.06      3.66 o 
  -5  -8   5      116.16      110.77      9.41 o 
  -4  -8   5      103.54      110.36      9.19 o 
  -3  -8   5      164.56      161.32     11.05 o 
  -2  -8   5       20.39       18.91      3.41 o 
  -1  -8   5      133.13      131.09      7.53 o 
   0  -8   5      203.38      185.92      8.95 o 
   1  -8   5       39.32       46.46      5.04 o 
   2  -8   5       22.64       29.94      4.11 o 
   3  -8   5       62.61       75.72     10.48 o 
   4  -8   5        5.37       10.93      3.35 o 
   5  -8   5       30.42       39.25      7.34 o 
   6  -8   5        1.07        0.00      4.15 o 
   7  -8   5        1.77        5.46      5.83 o 
 -10  -7   5       11.14       14.52      4.24 o 
  -9  -7   5        0.06        4.81      4.17 o 
  -8  -7   5       31.08       32.95      6.53 o 
  -7  -7   5        0.15        5.69      3.32 o 
  -6  -7   5       27.25       23.25      5.31 o 
  -5  -7   5        9.24       10.57      2.24 o 
  -4  -7   5        7.05        8.72      1.86 o 
  -3  -7   5        2.38        3.33      1.83 o 
  -2  -7   5       39.17       43.94      5.83 o 
  -1  -7   5      269.22      251.96     10.13 o 
   0  -7   5       82.70       91.99     14.56 o 
   1  -7   5        4.96        5.23      2.12 o 
   2  -7   5       54.54       57.52      5.90 o 
   3  -7   5       78.85       85.54      6.56 o 
   4  -7   5       91.29       91.76      6.97 o 
   5  -7   5      123.45      111.71      8.12 o 
   6  -7   5        2.07        1.40      2.88 o 
   7  -7   5        5.88        3.09      4.71 o 
   8  -7   5        0.55        0.00      5.40 o 
 -10  -6   5        3.24        7.24      4.11 o 
  -9  -6   5       11.38       10.44      4.36 o 
  -8  -6   5        0.00        0.43      2.74 o 
  -7  -6   5      171.93      172.87      8.34 o 
  -6  -6   5        1.29        2.26      1.46 o 
  -5  -6   5      212.71      191.93      6.70 o 
  -4  -6   5      745.91      713.24     20.00 o 
  -3  -6   5      560.34      495.34     12.35 o 
  -2  -6   5        8.11        9.85      1.66 o 
  -1  -6   5        0.07        0.54      1.29 o 
   0  -6   5      137.45      143.76      6.77 o 
   1  -6   5       11.92       21.09      3.01 o 
   2  -6   5        0.17        0.00      1.56 o 
   3  -6   5       83.99       86.28      6.15 o 
   4  -6   5       91.54       96.25     13.81 o 
   5  -6   5       44.61       50.53      6.27 o 
   6  -6   5       11.52        6.11      5.37 o 
   7  -6   5        1.49        3.25      4.05 o 
   8  -6   5        0.22        0.00      4.40 o 
   9  -6   5        0.60        1.60      6.28 o 
 -11  -5   5        1.39        0.00      3.36 o 
 -10  -5   5        2.66        5.30      3.97 o 
  -9  -5   5       55.52       52.88      8.62 o 
  -8  -5   5       37.16       48.15      5.36 o 
  -7  -5   5       72.06       76.35      5.79 o 
  -6  -5   5       58.21       52.97      3.71 o 
  -5  -5   5       52.52       54.85      3.63 o 
  -4  -5   5       21.59       26.93      2.55 o 
  -3  -5   5        7.70       11.22      2.16 o 
  -2  -5   5        3.74        3.27      1.16 o 
  -1  -5   5      160.46      157.41      5.12 o 
   0  -5   5       15.20       12.92      2.92 o 
   1  -5   5        7.02        7.53      1.11 o 
   2  -5   5       10.72       10.88      2.22 o 
   3  -5   5        0.01        0.00      1.45 o 
   4  -5   5        4.85        5.47      2.00 o 
   5  -5   5      212.64      195.95      9.12 o 
   6  -5   5        8.55        9.73      2.72 o 
   7  -5   5        0.50        0.00      3.58 o 
   8  -5   5        4.53        4.95      4.79 o 
   9  -5   5       11.14       11.21      6.20 o 
 -11  -4   5        1.60        7.71      4.13 o 
 -10  -4   5       11.96       17.54      5.26 o 
  -9  -4   5        7.37        2.28      3.97 o 
  -8  -4   5      447.37      367.83     17.75 o 
  -7  -4   5      203.73      210.20      8.91 o 
  -6  -4   5        6.24        5.25      1.51 o 
  -5  -4   5       10.20       16.26      2.03 o 
  -4  -4   5        0.16        0.98      0.96 o 
  -3  -4   5       26.09       22.96      6.49 o 
  -2  -4   5      745.04      766.48     16.84 o 
  -1  -4   5       36.32       38.71      2.46 o 
   0  -4   5      184.59      192.87      4.73 o 
   1  -4   5      101.70      102.32      3.20 o 
   2  -4   5       57.41       54.08      2.54 o 
   3  -4   5        1.34        3.49      1.06 o 
   4  -4   5      510.06      443.23     15.98 o 
   5  -4   5       94.47       76.32     14.52 o 
   6  -4   5      112.04      115.72      6.80 o 
   7  -4   5       24.27       22.59      5.93 o 
   8  -4   5       10.66       13.30      5.55 o 
   9  -4   5        1.91        0.88      4.89 o 
 -11  -3   5       27.49       23.51      6.32 o 
 -10  -3   5       56.83       56.02      6.09 o 
  -9  -3   5       36.71       18.63      7.98 o 
  -8  -3   5       11.45       12.26      3.72 o 
  -7  -3   5       38.47       35.20      3.92 o 
  -6  -3   5      119.88      127.19      5.89 o 
  -5  -3   5       32.62       41.75      2.80 o 
  -4  -3   5       26.14       23.27      2.00 o 
  -3  -3   5        6.53       13.66      1.49 o 
  -2  -3   5        3.55        3.33      0.83 o 
  -1  -3   5      144.42      179.54      4.37 o 
   0  -3   5      662.36      761.67     13.89 o 
   1  -3   5       17.08       21.89      1.65 o 
   2  -3   5        2.65        6.29      1.13 o 
   3  -3   5       64.62       58.43      2.78 o 
   4  -3   5        0.09        1.10      0.83 o 
   5  -3   5       63.98       57.49      3.44 o 
   6  -3   5       30.04       32.59      2.52 o 
   7  -3   5        8.64        7.50      1.83 o 
   8  -3   5        8.12        5.22      4.28 o 
   9  -3   5        4.06        3.87      5.26 o 
  10  -3   5       10.04        4.17      6.77 o 
 -12  -2   5       17.21       13.04      6.51 o 
 -11  -2   5        4.52        3.28      2.86 o 
 -10  -2   5        0.66        6.75      2.91 o 
  -9  -2   5       38.40       20.12     14.62 o 
  -8  -2   5       21.89       20.59      4.01 o 
  -7  -2   5       57.53       55.48      4.60 o 
  -6  -2   5        2.59        2.72      1.20 o 
  -5  -2   5      124.75      114.64      4.21 o 
  -4  -2   5       21.94       26.52      2.00 o 
  -3  -2   5      423.83      491.85     11.23 o 
  -2  -2   5      195.42      229.32      6.38 o 
  -1  -2   5      318.59      327.02      6.72 o 
   0  -2   5      497.45      449.76     44.82 o 
   1  -2   5        0.55        0.98      0.65 o 
   3  -2   5       42.98       35.73      3.51 o 
   4  -2   5       11.59        6.80      4.15 o 
   5  -2   5       15.19        8.33      2.91 o 
   6  -2   5       61.44       58.93      3.35 o 
   7  -2   5        0.03        1.26      1.34 o 
   8  -2   5        7.56        5.30      1.98 o 
   9  -2   5        3.64        2.92      2.07 o 
  10  -2   5        0.00        3.21      5.85 o 
 -12  -1   5        7.73       16.17      7.06 o 
 -11  -1   5        4.08        6.36      3.31 o 
 -10  -1   5        0.24        0.00      2.07 o 
  -9  -1   5       53.45       39.27      6.59 o 
  -8  -1   5        1.24        0.74      1.79 o 
  -7  -1   5       46.45       46.03      4.34 o 
  -6  -1   5       55.44       62.53      3.29 o 
  -5  -1   5       21.79       29.18      2.90 o 
  -4  -1   5      176.15      186.57      6.11 o 
  -3  -1   5       21.83       23.42      1.40 o 
  -2  -1   5       96.69       94.94      3.56 o 
  -1  -1   5      352.44      332.61     10.73 o 
   0  -1   5        0.51        2.81      0.92 o 
   1  -1   5        3.07        3.21      0.83 o 
   2  -1   5       53.85       52.99      2.50 o 
   3  -1   5        8.58        6.99      1.16 o 
   4  -1   5       48.93       43.48      2.65 o 
   5  -1   5       14.61       10.75      2.70 o 
   6  -1   5       34.44       35.50      2.73 o 
   7  -1   5        5.09        9.26      1.92 o 
   8  -1   5        0.18        3.39      1.69 o 
   9  -1   5       33.08       31.38      5.68 o 
  10  -1   5        7.39       21.17      3.52 o 
 -12   0   5        2.40        0.00      3.51 o 
 -11   0   5        3.83        5.49      8.39 o 
 -10   0   5        1.83        3.22      2.38 o 
  -9   0   5        2.47        4.84      5.46 o 
  -8   0   5      210.53      203.71      8.82 o 
  -7   0   5      153.69      160.50      8.50 o 
  -6   0   5      243.02      225.42     10.97 o 
  -5   0   5       94.98       94.67      3.64 o 
  -4   0   5      988.68     1073.06     22.41 o 
  -3   0   5       35.24       51.49      2.12 o 
  -2   0   5      170.74      190.11      9.90 o 
  -1   0   5     2757.63     3065.58     57.77 o 
   0   0   5       28.56       34.16      1.73 o 
   1   0   5       14.00       16.42      1.47 o 
   2   0   5       12.49       15.97      1.54 o 
   3   0   5        5.20        3.86      0.97 o 
   4   0   5       16.86       20.17      1.91 o 
   6   0   5        0.77        0.41      1.10 o 
   7   0   5       36.82       40.08      3.75 o 
   8   0   5        0.79        3.12      1.80 o 
   9   0   5        0.01        0.36      1.89 o 
  10   0   5        0.31        0.58      2.08 o 
 -12   1   5        0.53        0.00      3.37 o 
 -11   1   5        0.59        0.00      2.77 o 
 -10   1   5       17.43       10.71      3.11 o 
  -9   1   5       89.49       93.02      6.71 o 
  -8   1   5       78.86       73.85      8.17 o 
  -7   1   5       10.71       18.23      2.73 o 
  -6   1   5       13.24       14.27      1.74 o 
  -5   1   5       52.23       55.25      3.11 o 
  -4   1   5        0.01        0.48      0.73 o 
  -3   1   5       38.96       40.29      1.99 o 
  -2   1   5      120.51      123.65      3.36 o 
  -1   1   5      436.67      497.40      9.67 o 
   0   1   5       83.99       81.96      2.79 o 
   1   1   5       12.21       12.09      1.32 o 
   2   1   5        2.23        1.42      0.84 o 
   3   1   5        5.90        4.62      1.19 o 
   4   1   5        1.39        2.16      1.05 o 
   5   1   5       80.35       74.58      4.35 o 
   6   1   5      101.55      100.87      4.43 o 
   7   1   5       45.18       47.19      5.64 o 
   8   1   5        8.14        5.58      2.03 o 
   9   1   5        2.48        1.78      2.19 o 
  10   1   5        0.31        4.69      2.60 o 
 -12   2   5        1.06        2.34      3.53 o 
 -11   2   5        1.17        0.29      2.67 o 
 -10   2   5        0.10        2.30      2.53 o 
  -9   2   5      275.24      251.33     10.53 o 
  -8   2   5      171.34      139.29     22.35 o 
  -7   2   5       61.86       64.77     16.65 o 
  -6   2   5       23.52       24.94      2.16 o 
  -5   2   5        7.79       11.64      1.65 o 
  -4   2   5        1.85        4.48      0.92 o 
  -3   2   5      168.81      199.20      4.98 o 
  -2   2   5        5.77        4.98      0.85 o 
  -1   2   5        7.71        8.34      1.08 o 
   0   2   5       33.34       33.51      2.94 o 
   1   2   5      333.32      344.36      7.64 o 
   2   2   5      108.20      106.00      3.58 o 
   3   2   5       55.49       59.74      3.15 o 
   4   2   5        3.78        5.71      1.25 o 
   5   2   5        0.23        2.01      1.07 o 
   6   2   5       18.97       19.36      2.30 o 
   7   2   5       20.54       21.51      3.36 o 
   8   2   5       48.86       50.52      4.59 o 
   9   2   5        2.59        0.20      2.26 o 
 -12   3   5        9.72       13.79      4.29 o 
 -11   3   5       11.62       13.56      4.90 o 
 -10   3   5       63.46       62.99      6.14 o 
  -9   3   5        6.09        6.78      2.45 o 
  -8   3   5        8.81       21.08      5.51 o 
  -7   3   5        9.20       10.54      3.61 o 
  -6   3   5       38.61       37.56      3.39 o 
  -5   3   5       18.05       20.90      2.16 o 
  -4   3   5      416.81      417.65      8.91 o 
  -3   3   5        2.26        3.43      1.23 o 
  -2   3   5       36.82       40.72      2.30 o 
  -1   3   5      150.86      140.88      6.23 o 
   0   3   5       80.99       85.20      3.06 o 
   1   3   5      628.35      646.90     12.81 o 
   2   3   5      294.79      292.83      7.09 o 
   3   3   5       16.00       16.44      1.72 o 
   4   3   5       40.49       36.94      2.75 o 
   5   3   5       49.96       50.41      3.39 o 
   6   3   5        0.40        1.39      1.14 o 
   7   3   5        0.02        0.71      1.37 o 
   8   3   5       18.09       21.28      3.46 o 
   9   3   5       28.63       34.02      4.31 o 
 -11   4   5        0.33        4.00      3.18 o 
 -10   4   5        0.00        1.48      2.54 o 
  -9   4   5       32.28       39.24      7.10 o 
  -8   4   5        3.55        4.09      2.09 o 
  -7   4   5        1.20        1.82      2.33 o 
  -6   4   5       73.36       76.50      4.45 o 
  -5   4   5       42.22       43.59      3.62 o 
  -4   4   5       12.44        9.56      1.39 o 
  -3   4   5      284.78      295.70      6.93 o 
  -2   4   5       79.25       83.27      5.23 o 
  -1   4   5      326.24      321.41     11.74 o 
   0   4   5      123.66      118.75      4.50 o 
   1   4   5      199.02      186.92      5.29 o 
   2   4   5        1.38        3.71      1.13 o 
   3   4   5      123.80      102.28      3.88 o 
   4   4   5       28.76       33.66      2.72 o 
   5   4   5       41.90       44.58      4.36 o 
   6   4   5        1.10        2.83      1.31 o 
   7   4   5        8.19        9.79      2.41 o 
   8   4   5       15.09       16.54      3.15 o 
   9   4   5        5.54        4.28      3.40 o 
 -11   5   5        3.19       17.01      6.45 o 
 -10   5   5        0.19        1.22      2.59 o 
  -9   5   5        2.82        6.25      2.76 o 
  -8   5   5       30.86       44.17      8.59 o 
  -7   5   5       25.89       32.67      4.13 o 
  -6   5   5       24.40       26.12      8.94 o 
  -5   5   5       89.49       93.86      5.01 o 
  -4   5   5        8.54        9.70      1.33 o 
  -3   5   5        0.29        1.01      0.78 o 
  -2   5   5       29.87       38.39      2.56 o 
  -1   5   5       91.74       93.68      3.45 o 
   0   5   5       14.57       13.98      1.65 o 
   1   5   5       14.16       17.89      2.81 o 
   2   5   5        0.23        0.55      0.90 o 
   3   5   5      191.51      187.41      8.38 o 
   4   5   5        7.12        6.48      2.33 o 
   5   5   5        0.28        3.46      1.39 o 
   6   5   5        0.50        0.00      1.44 o 
   7   5   5       27.55       31.86      4.06 o 
   8   5   5       10.53        6.13      2.78 o 
 -11   6   5        2.42        5.28      5.26 o 
 -10   6   5        7.82       11.93      5.63 o 
  -9   6   5       28.83       30.51      6.90 o 
  -8   6   5       13.59       12.67      4.99 o 
  -7   6   5        7.21       10.87      2.60 o 
  -6   6   5        3.36        5.23      2.26 o 
  -5   6   5       10.65       10.85      2.40 o 
  -4   6   5       46.56       45.43      2.82 o 
  -3   6   5       64.30       66.06      3.32 o 
  -2   6   5      562.84      516.50     11.05 o 
  -1   6   5        8.11        9.00      1.59 o 
   0   6   5        4.51        8.06      1.41 o 
   1   6   5        6.55        6.07      1.98 o 
   2   6   5       37.27       41.08      2.97 o 
   3   6   5       21.38       24.38      2.47 o 
   4   6   5        1.47        0.51      1.17 o 
   5   6   5        3.79        5.15      1.67 o 
   6   6   5       20.42       15.02      2.89 o 
   7   6   5        3.90        5.10      2.48 o 
   8   6   5        1.12        3.10      2.73 o 
 -10   7   5       10.01        6.49      5.28 o 
  -9   7   5        0.03        0.00      4.34 o 
  -8   7   5       17.57       18.42      5.81 o 
  -7   7   5        0.65        3.81      3.70 o 
  -6   7   5       96.82      101.01     10.62 o 
  -5   7   5        4.95        4.67      1.99 o 
  -4   7   5        1.72        5.19      1.45 o 
  -3   7   5      231.06      220.73      6.14 o 
  -2   7   5        0.45        1.47      0.94 o 
  -1   7   5        3.38        4.12      1.23 o 
   0   7   5       14.69       15.43      1.82 o 
   1   7   5        9.31       14.30      1.85 o 
   2   7   5        5.94        4.72      1.37 o 
   3   7   5      105.33      109.81      5.17 o 
   4   7   5       27.65       20.48      2.52 o 
   5   7   5       28.17       26.71      3.01 o 
   6   7   5       26.61       30.73      5.89 o 
   7   7   5        0.35        1.68      2.40 o 
  -9   8   5       16.90       23.78      7.69 o 
  -8   8   5        4.11        1.84      4.65 o 
  -7   8   5        0.01        3.42      3.25 o 
  -6   8   5       12.66       18.25      5.53 o 
  -5   8   5        9.15       16.80      5.28 o 
  -4   8   5      118.90      115.89     11.30 o 
  -3   8   5        0.48        1.80      2.84 o 
  -2   8   5        6.48        7.32      1.74 o 
  -1   8   5        1.05        0.36      1.17 o 
   0   8   5      104.03      102.41      4.33 o 
   1   8   5       97.19       86.44      4.44 o 
   2   8   5        9.95        7.18      1.62 o 
   3   8   5        1.46        1.88      1.47 o 
   4   8   5        3.99        5.06      2.22 o 
   5   8   5       46.78       50.43      4.70 o 
   6   8   5        9.61       10.97      3.01 o 
   7   8   5        0.48        0.00      2.73 o 
  -8   9   5        2.78        9.19      5.53 o 
  -7   9   5        1.97        6.10      5.57 o 
  -6   9   5        4.15        4.24      4.24 o 
  -5   9   5       63.28       74.30      9.76 o 
  -4   9   5       16.70       21.90      6.06 o 
  -3   9   5        4.79        9.74      4.34 o 
  -2   9   5       34.42       30.94      6.61 o 
  -1   9   5        8.25        6.20      4.24 o 
   0   9   5        2.32        4.28      3.42 o 
   1   9   5        2.91        4.67      1.84 o 
   2   9   5       56.11       52.57      6.39 o 
   3   9   5        0.30        4.03      2.05 o 
   4   9   5        1.56        2.92      2.98 o 
   5   9   5        4.48        4.12      2.66 o 
   6   9   5        2.93        4.87      3.00 o 
  -7  10   5        1.68        6.63      5.24 o 
  -6  10   5        1.00        3.38      4.81 o 
  -5  10   5       10.76       17.39      5.87 o 
  -4  10   5       10.89       14.73      5.34 o 
  -3  10   5        9.79       12.34      4.95 o 
  -2  10   5        7.35        5.81      4.26 o 
  -1  10   5        3.95        0.00      3.34 o 
   0  10   5        0.80        0.00      4.01 o 
   1  10   5       22.77       23.74      6.81 o 
   2  10   5       21.75       28.18      7.20 o 
   3  10   5        1.53        0.00      4.79 o 
   4  10   5        0.50        0.79      2.28 o 
  -6  11   5        3.81        0.00      4.30 o 
  -5  11   5        1.39       13.01      5.57 o 
  -4  11   5        1.47        0.72      4.60 o 
  -3  11   5       16.68       10.54      4.75 o 
  -2  11   5        0.13        0.00      3.99 o 
  -1  11   5        0.63        1.13      4.42 o 
   0  11   5        3.68        4.34      5.05 o 
   1  11   5        0.01        3.44      4.34 o 
   2  11   5        2.25        5.75      4.58 o 
   3  11   5        1.97        5.08      5.50 o 
  -2  12   5        0.97        6.83      4.79 o 
  -1  12   5       18.69       19.50      7.10 o 
  -4 -11   6        4.43        4.83      5.28 o 
  -3 -11   6        1.51        0.00      4.48 o 
  -2 -11   6        0.02        0.00      3.97 o 
  -1 -11   6       10.85       17.46      6.61 o 
   0 -11   6       23.29       32.03      7.10 o 
   1 -11   6        8.95       15.53      5.61 o 
   2 -11   6        2.13        4.30      4.81 o 
   3 -11   6        4.56       18.01      6.02 o 
  -6 -10   6        6.86        7.04      4.99 o 
  -5 -10   6       12.88       16.29      5.69 o 
  -4 -10   6       22.76       25.76      6.67 o 
  -3 -10   6       34.20       23.82      6.18 o 
  -2 -10   6        8.64        5.75      4.38 o 
  -1 -10   6       25.67       28.83      6.94 o 
   0 -10   6       12.82       12.54      5.65 o 
   1 -10   6        4.89       12.65      5.32 o 
   2 -10   6        1.99        2.93      3.91 o 
   3 -10   6        6.12       10.78      5.65 o 
   4 -10   6       29.23       32.82      8.04 o 
  -6  -9   6        5.27        5.81      4.22 o 
  -5  -9   6       32.26       37.92      7.37 o 
  -4  -9   6       47.05       50.44      8.45 o 
  -3  -9   6       55.34       52.80      8.84 o 
  -2  -9   6       10.79        8.55      4.38 o 
  -1  -9   6        0.22        2.33      3.68 o 
   0  -9   6       21.27       22.78      5.98 o 
   1  -9   6       57.33       53.37      8.92 o 
   2  -9   6       13.27       21.18      6.14 o 
   3  -9   6        0.56        5.98      4.46 o 
   4  -9   6        3.05        0.23      4.71 o 
   5  -9   6       60.35       80.42     11.44 o 
  -8  -8   6        0.13        0.27      3.81 o 
  -6  -8   6        3.11        1.15      3.40 o 
  -5  -8   6       13.81       18.93      5.40 o 
  -4  -8   6        3.79        0.00      2.99 o 
  -3  -8   6        0.58        6.06      3.48 o 
  -2  -8   6        2.95        4.89      3.79 o 
  -1  -8   6        1.54        1.53      3.50 o 
   0  -8   6       66.42       64.17      9.11 o 
   1  -8   6       73.50       83.33     10.25 o 
   2  -8   6       14.92       24.02      6.10 o 
   3  -8   6        1.37        3.21      2.43 o 
   4  -8   6       10.45        7.80      3.28 o 
   5  -8   6       25.36       24.36      5.19 o 
   6  -8   6       16.27        7.24      6.14 o 
   7  -8   6       11.18       17.66      7.69 o 
  -9  -7   6        5.60       11.58      5.18 o 
  -8  -7   6       14.47       15.51      5.12 o 
  -7  -7   6        3.43        7.00      3.97 o 
  -6  -7   6        1.58        0.55      2.05 o 
  -5  -7   6        4.86        7.99      2.44 o 
  -4  -7   6       84.88       84.68      9.52 o 
  -3  -7   6      125.62      114.72      9.95 o 
  -2  -7   6      116.99      118.16     11.15 o 
  -1  -7   6       19.50       21.69      5.24 o 
   0  -7   6      110.42      115.11     10.11 o 
   1  -7   6       79.28       64.71      8.88 o 
   2  -7   6        0.12        3.02      2.16 o 
   3  -7   6        0.28        0.67      1.85 o 
   4  -7   6       23.60       18.40      3.80 o 
   5  -7   6        6.80       10.18      3.38 o 
   6  -7   6       42.31       33.23      7.43 o 
   7  -7   6       25.46       27.99      7.78 o 
 -10  -6   6        0.96        8.14      4.38 o 
  -9  -6   6        2.52        0.00      3.60 o 
  -8  -6   6       59.33       65.85      9.07 o 
  -7  -6   6       51.03       54.50      7.76 o 
  -6  -6   6      149.97      145.80      7.47 o 
  -5  -6   6      103.42       90.66      7.08 o 
  -4  -6   6       16.56       12.36      2.59 o 
  -3  -6   6      401.59      377.90     12.75 o 
  -2  -6   6      117.01      101.15      5.40 o 
  -1  -6   6      105.23      100.01      9.76 o 
   0  -6   6       51.64       45.31      7.22 o 
   1  -6   6        0.86        0.94      1.60 o 
   2  -6   6        0.20        0.72      1.67 o 
   3  -6   6        2.01        6.15      2.58 o 
   4  -6   6        0.89        2.04      2.07 o 
   5  -6   6       24.10       27.30      5.99 o 
   6  -6   6        4.02        0.00      2.59 o 
   7  -6   6        7.94        7.94      5.48 o 
   8  -6   6        0.53        0.00      5.14 o 
 -10  -5   6        0.40        0.00      3.79 o 
  -9  -5   6        0.10        1.68      3.87 o 
  -8  -5   6       70.81       78.56      9.43 o 
  -7  -5   6        7.40       16.49      4.46 o 
  -6  -5   6      130.05      124.90      6.52 o 
  -5  -5   6      550.17      504.74     16.10 o 
  -4  -5   6       52.03       59.89      4.76 o 
  -3  -5   6        0.27        0.25      1.29 o 
  -2  -5   6      121.98      137.13      7.56 o 
  -1  -5   6      275.96      247.47     14.27 o 
   0  -5   6        9.53        9.11      1.27 o 
   1  -5   6       21.48       20.48      3.74 o 
   2  -5   6        7.88        7.68      3.11 o 
   3  -5   6       65.92       73.29      7.85 o 
   4  -5   6       81.31       85.50      9.73 o 
   5  -5   6       99.82      103.57      7.21 o 
   6  -5   6        4.92        5.50      2.65 o 
   7  -5   6       11.74        8.80      5.14 o 
   8  -5   6       25.34       28.73      7.57 o 
 -11  -4   6        6.84        2.58      4.42 o 
 -10  -4   6       17.74       14.49      5.63 o 
  -9  -4   6        4.77       10.44      4.42 o 
  -8  -4   6        2.19        3.15      3.44 o 
  -7  -4   6       11.74       12.07      3.58 o 
  -6  -4   6      153.67      144.73      6.90 o 
  -5  -4   6        5.64        7.05      2.08 o 
  -4  -4   6       12.82       13.34      2.52 o 
  -3  -4   6       52.25       43.53      3.87 o 
  -2  -4   6       28.64       31.40      5.32 o 
  -1  -4   6       72.53       66.92      3.37 o 
   0  -4   6      157.90      144.53      4.14 o 
   1  -4   6       30.88       38.39      3.13 o 
   2  -4   6       90.70       92.57      3.34 o 
   3  -4   6      575.92      548.15     11.33 o 
   4  -4   6       94.81       90.75      5.93 o 
   5  -4   6       26.03       32.35      4.10 o 
   6  -4   6       33.49       39.11      6.83 o 
   7  -4   6       10.82       15.10      5.16 o 
   8  -4   6       10.46        7.57      5.61 o 
   9  -4   6        6.47        5.12      6.59 o 
 -11  -3   6       14.12       14.65      5.05 o 
 -10  -3   6       62.29       66.49      9.45 o 
  -9  -3   6       25.17       30.02      6.22 o 
  -8  -3   6       89.79       69.29      8.53 o 
  -7  -3   6        1.18        0.25      2.33 o 
  -6  -3   6       46.39       43.97      4.08 o 
  -5  -3   6       93.10      100.30      5.93 o 
  -4  -3   6        6.16        9.98      2.05 o 
  -3  -3   6      103.29       92.60      4.92 o 
  -2  -3   6        1.16        4.33      1.14 o 
   0  -3   6      283.85      292.80      6.57 o 
   1  -3   6       62.56       61.96      2.73 o 
   2  -3   6        4.51        3.69      1.10 o 
   3  -3   6       34.44       30.92      2.33 o 
   4  -3   6      336.00      304.98      7.52 o 
   5  -3   6       88.92       89.37      4.52 o 
   6  -3   6       64.61       60.69      3.96 o 
   7  -3   6       13.91       16.56      5.81 o 
   8  -3   6        0.19        0.00      4.32 o 
   9  -3   6        2.60        5.75      5.75 o 
 -11  -2   6        0.10        0.00      3.64 o 
 -10  -2   6        0.48        1.37      3.50 o 
  -9  -2   6       84.71       59.49      8.08 o 
  -8  -2   6       71.28       50.71      7.33 o 
  -7  -2   6       28.46       21.71      4.56 o 
  -6  -2   6       12.43       11.45      2.15 o 
  -5  -2   6      336.37      299.48     12.32 o 
  -4  -2   6        8.40        7.78      1.70 o 
  -3  -2   6       15.40        9.02      1.81 o 
  -2  -2   6      156.05      143.69      5.45 o 
  -1  -2   6       55.03       53.42      7.77 o 
   0  -2   6      418.50      494.56     14.17 o 
   1  -2   6      106.78      110.23      3.48 o 
   2  -2   6        0.13        0.00      0.84 o 
   3  -2   6      148.27      141.05      4.41 o 
   4  -2   6       88.50       83.37      3.70 o 
   5  -2   6        1.59        2.37      1.08 o 
   6  -2   6        3.06        3.51      1.34 o 
   7  -2   6        7.87        6.10      1.93 o 
   8  -2   6        0.02        0.96      1.72 o 
   9  -2   6        0.87        1.64      4.95 o 
 -12  -1   6        6.59        1.37      5.22 o 
 -11  -1   6        4.80        5.30      4.30 o 
 -10  -1   6        0.87        5.79      4.01 o 
  -9  -1   6       56.77       44.86      7.16 o 
  -8  -1   6       26.66       21.45      5.08 o 
  -7  -1   6      130.66      132.22      9.56 o 
  -6  -1   6      295.03      291.40     12.98 o 
  -5  -1   6        9.78       10.37      2.08 o 
  -4  -1   6      448.33      462.30     14.14 o 
  -3  -1   6      533.22      555.64     12.96 o 
  -2  -1   6       48.65       54.04      3.63 o 
  -1  -1   6        7.87        7.48      1.34 o 
   0  -1   6     1379.85     1491.50     25.75 o 
   1  -1   6      124.98      109.46      3.49 o 
   2  -1   6        4.32        5.09      1.12 o 
   3  -1   6      529.26      463.35     10.05 o 
   4  -1   6       81.76       71.02      5.26 o 
   5  -1   6       35.79       33.22      2.61 o 
   6  -1   6       17.16       15.04      2.00 o 
   7  -1   6        8.18        6.28      2.06 o 
   8  -1   6        0.04        0.00      1.76 o 
   9  -1   6       15.00       19.17      3.38 o 
 -12   0   6        1.47        2.33      5.65 o 
 -11   0   6        0.53        1.23      3.70 o 
 -10   0   6        2.71        2.46      3.62 o 
  -9   0   6       15.26       15.86      4.50 o 
  -8   0   6       65.56       59.34      7.74 o 
  -7   0   6      355.23      363.78     18.11 o 
  -6   0   6       27.63       40.64      5.34 o 
  -5   0   6       11.93       16.64      2.34 o 
  -4   0   6        5.54        7.46      1.19 o 
  -3   0   6       48.50       45.85      3.06 o 
  -2   0   6       19.37       26.70      2.52 o 
  -1   0   6      115.36      104.89      5.68 o 
   0   0   6      355.16      372.14      7.89 o 
   1   0   6        8.52        6.34      1.11 o 
   2   0   6       71.19       67.49      3.07 o 
   3   0   6      411.45      368.06      8.50 o 
   4   0   6       12.85       11.38      1.54 o 
   5   0   6        0.15        1.45      1.08 o 
   6   0   6        9.31       12.57      1.96 o 
   7   0   6        0.28        0.59      1.38 o 
   8   0   6        2.35        1.76      1.95 o 
   9   0   6       11.80       13.42      3.07 o 
 -12   1   6        0.00        0.00      4.52 o 
 -11   1   6        5.87        1.66      3.56 o 
 -10   1   6       21.77       14.77      5.08 o 
  -9   1   6       92.71       69.95      8.78 o 
  -8   1   6       23.70       22.58      3.51 o 
  -7   1   6       99.66       92.00      8.83 o 
  -6   1   6        5.87        8.57      1.55 o 
  -5   1   6       14.83       15.02      2.55 o 
  -4   1   6       45.32       42.84      2.28 o 
  -3   1   6       28.49       39.14      2.06 o 
  -2   1   6        1.37        2.30      0.64 o 
  -1   1   6      275.38      278.00      6.31 o 
   0   1   6       77.15       78.39      2.86 o 
   1   1   6      259.17      257.11      6.31 o 
   2   1   6       20.79       21.48      1.96 o 
   3   1   6        0.02        1.00      0.84 o 
   4   1   6        1.92        4.34      1.22 o 
   5   1   6      119.39      111.55      4.69 o 
   6   1   6        0.06        1.04      1.81 o 
   7   1   6        7.64       10.96      2.56 o 
   8   1   6       12.60       11.39      2.88 o 
   9   1   6        1.15        0.00      2.20 o 
 -12   2   6        1.03        0.00      4.56 o 
 -11   2   6        0.75        0.00      4.07 o 
 -10   2   6        0.37        0.00      3.32 o 
  -9   2   6       53.94       56.95      5.53 o 
  -8   2   6        0.11        1.12      1.82 o 
  -7   2   6       71.49       80.28      5.24 o 
  -6   2   6        9.17       12.67      1.84 o 
  -5   2   6       66.68       66.30      7.26 o 
  -4   2   6        1.56        1.25      0.87 o 
  -3   2   6       39.73       39.16      2.29 o 
  -2   2   6      244.15      266.66      6.29 o 
  -1   2   6      265.92      262.22      6.55 o 
   0   2   6      104.29       95.79      3.32 o 
   1   2   6        3.73        7.18      2.57 o 
   2   2   6      246.53      223.20      6.04 o 
   3   2   6      176.06      174.00      6.16 o 
   4   2   6       83.48       83.95      4.05 o 
   5   2   6        5.81        7.17      1.51 o 
   6   2   6       13.32       12.32      2.98 o 
   7   2   6       11.83       11.32      2.82 o 
   8   2   6        3.14        3.79      2.18 o 
   9   2   6       13.77       21.41      6.62 o 
 -11   3   6        8.97        2.09      3.83 o 
 -10   3   6        8.51       15.80      3.63 o 
  -9   3   6        1.45        0.85      1.95 o 
  -8   3   6        5.91        5.61      3.20 o 
  -7   3   6        3.19        5.80      1.99 o 
  -6   3   6        4.07        4.65      1.35 o 
  -5   3   6      130.86      129.82      4.87 o 
  -4   3   6        0.00        0.91      0.84 o 
  -3   3   6      174.21      178.82      6.58 o 
  -2   3   6      175.73      180.46      5.04 o 
  -1   3   6      470.16      491.20     10.30 o 
   0   3   6        1.45        2.31      0.95 o 
   1   3   6        1.27        2.81      1.05 o 
   2   3   6       18.33       17.85      1.88 o 
   3   3   6      138.61      122.36      4.38 o 
   4   3   6        6.66        8.77      1.54 o 
   5   3   6        3.62        2.55      1.71 o 
   6   3   6       20.86       16.94      2.71 o 
   7   3   6       67.78       74.94      6.48 o 
   8   3   6        9.12        8.94      3.67 o 
   9   3   6       30.77       28.73      6.29 o 
 -11   4   6        3.05       10.40      4.93 o 
 -10   4   6        2.11        5.57      2.90 o 
  -9   4   6        1.20        3.95      2.54 o 
  -8   4   6        0.05        3.01      1.80 o 
  -7   4   6       22.61       20.20      3.30 o 
  -6   4   6        6.01        8.14      2.77 o 
  -5   4   6       11.09       10.32      1.45 o 
  -4   4   6        0.91        0.77      0.79 o 
  -3   4   6        0.04        0.60      0.78 o 
  -2   4   6       61.14       64.50      3.27 o 
  -1   4   6       62.02       59.91      3.13 o 
   0   4   6       37.76       34.20      2.50 o 
   1   4   6        5.17        3.39      0.96 o 
   2   4   6       96.38       81.60      3.85 o 
   3   4   6        1.88        2.05      0.94 o 
   4   4   6       15.75       18.71      2.18 o 
   5   4   6        3.53        3.43      1.53 o 
   6   4   6       24.69       23.00      2.75 o 
   7   4   6       33.15       35.72      4.10 o 
   8   4   6        1.05        0.00      2.15 o 
 -11   5   6        4.65       11.15      6.59 o 
 -10   5   6       15.49       27.84      4.64 o 
  -9   5   6       23.84       23.76      9.74 o 
  -8   5   6        0.25        0.00      1.90 o 
  -7   5   6        0.01        3.03      1.71 o 
  -6   5   6       10.84       11.68      4.60 o 
  -5   5   6        0.66        0.44      1.08 o 
  -4   5   6       27.78       25.75      2.22 o 
  -3   5   6       14.33       13.68      1.65 o 
  -2   5   6      377.03      348.79      8.31 o 
  -1   5   6      288.10      225.51     15.08 o 
   0   5   6       64.22       63.80      4.01 o 
   1   5   6       71.19       76.71      3.84 o 
   2   5   6       53.83       53.99      3.44 o 
   3   5   6        7.65        6.30      1.49 o 
   4   5   6       18.74       16.08      2.19 o 
   5   5   6        2.02        1.70      1.43 o 
   6   5   6        1.11        4.07      1.82 o 
   7   5   6        1.78        0.19      2.15 o 
   8   5   6       18.45       15.13      5.40 o 
 -10   6   6       27.79       28.77      7.43 o 
  -9   6   6        1.68        0.00      3.29 o 
  -8   6   6        0.66        0.00      2.83 o 
  -7   6   6        9.55        9.39      3.48 o 
  -6   6   6       30.43       32.17      8.55 o 
  -5   6   6        8.13        6.88      1.39 o 
  -4   6   6       33.96       36.33      2.74 o 
  -3   6   6       19.41       17.78      1.88 o 
  -2   6   6      104.39      110.50      4.13 o 
  -1   6   6       79.64       74.82      3.80 o 
   0   6   6       14.97       19.20      2.06 o 
   1   6   6       16.47       17.10      2.03 o 
   2   6   6       28.69       32.29      2.85 o 
   3   6   6        3.91        3.15      1.35 o 
   4   6   6       17.94       16.33      2.51 o 
   5   6   6       50.10       47.68      3.87 o 
   6   6   6        0.15        0.00      2.10 o 
   7   6   6        6.25        6.24      2.83 o 
 -10   7   6        1.50        0.00      5.16 o 
  -9   7   6        3.75       13.44      5.71 o 
  -8   7   6        3.89       10.62      5.14 o 
  -7   7   6        0.39        4.58      3.81 o 
  -6   7   6        0.04        0.00      3.72 o 
  -5   7   6       41.58       45.53      3.63 o 
  -4   7   6       14.14       14.56      3.16 o 
  -3   7   6       36.28       35.23      2.72 o 
  -2   7   6      223.10      213.23      9.54 o 
  -1   7   6        5.53        6.69      2.28 o 
   0   7   6        6.14        4.23      1.28 o 
   1   7   6        3.66        2.21      1.89 o 
   2   7   6        1.85        3.36      1.40 o 
   3   7   6       49.70       44.70      3.67 o 
   4   7   6       36.84       41.95      3.68 o 
   5   7   6        0.15        0.00      1.71 o 
   6   7   6        4.95        6.03      2.68 o 
   7   7   6       14.38       10.15      3.65 o 
  -9   8   6        9.82        6.81      5.55 o 
  -8   8   6        4.65        0.00      4.77 o 
  -7   8   6        5.99       12.73      5.20 o 
  -6   8   6        0.55        2.21      3.46 o 
  -5   8   6       12.91       19.52      5.71 o 
  -4   8   6       68.65       65.14      9.11 o 
  -3   8   6      145.21      146.12      5.74 o 
  -2   8   6       19.65       23.27      2.84 o 
  -1   8   6       22.09       22.32      2.40 o 
   0   8   6        4.20        3.73      1.48 o 
   1   8   6        1.44        2.12      1.34 o 
   2   8   6        0.00        0.00      1.37 o 
   3   8   6       54.94       52.59      3.97 o 
   4   8   6        3.99        4.26      2.28 o 
   5   8   6        1.36        1.92      2.19 o 
   6   8   6        3.34        2.72      2.98 o 
  -8   9   6        2.92        6.41      5.05 o 
  -7   9   6        0.00        0.14      5.10 o 
  -6   9   6        4.42        7.22      4.89 o 
  -5   9   6        1.17        2.82      3.68 o 
  -4   9   6       78.13       89.22     10.91 o 
  -3   9   6        4.97        7.63      4.38 o 
  -2   9   6        0.20        5.69      3.74 o 
  -1   9   6        1.00        1.35      3.48 o 
   0   9   6        2.61        4.53      2.42 o 
   1   9   6        2.62        0.96      1.74 o 
   2   9   6        0.58        0.00      1.96 o 
   3   9   6        1.06        2.69      2.39 o 
   4   9   6        3.88        5.79      2.56 o 
   5   9   6        0.00        1.68      2.85 o 
  -7  10   6        0.11        7.51      5.87 o 
  -6  10   6        8.35       15.49      6.45 o 
  -5  10   6        3.34        6.90      4.93 o 
  -4  10   6        3.72        3.93      4.87 o 
  -3  10   6        7.01        6.94      4.77 o 
  -2  10   6        0.04        0.49      4.11 o 
  -1  10   6        2.06        0.04      3.79 o 
   0  10   6        0.24        2.93      4.58 o 
   1  10   6        2.11        4.17      5.14 o 
   2  10   6        3.43       11.09      5.48 o 
   3  10   6        4.40        7.37      4.14 o 
  -5  11   6        3.08        7.51      5.08 o 
  -4  11   6        1.44        0.00      4.44 o 
  -3  11   6       11.67        8.70      5.79 o 
  -2  11   6        0.16        0.00      4.28 o 
  -1  11   6       23.73       28.40      7.12 o 
   0  11   6        0.17        0.00      3.99 o 
   1  11   6        0.14        0.00      4.22 o 
  -2 -11   7        0.39        6.34      5.34 o 
  -1 -11   7        4.63        1.43      5.91 o 
   0 -11   7        3.75        1.23      4.09 o 
  -5 -10   7        0.48        2.54      4.79 o 
  -4 -10   7        0.02        5.40      4.73 o 
  -3 -10   7       13.01       18.81      6.96 o 
  -2 -10   7        1.17        0.00      3.99 o 
  -1 -10   7       15.29       14.92      6.30 o 
   0 -10   7       12.25       39.33      8.08 o 
   1 -10   7        0.48        5.30      4.05 o 
   2 -10   7        0.56        0.39      3.85 o 
   3 -10   7        0.01        1.06      4.34 o 
  -6  -9   7        1.85        2.07      4.09 o 
  -5  -9   7        0.32        2.64      3.93 o 
  -4  -9   7       27.81       30.88      7.02 o 
  -3  -9   7        0.00        0.00      3.66 o 
  -2  -9   7       13.20       16.02      5.65 o 
  -1  -9   7       16.56        9.78      5.12 o 
   0  -9   7        9.30       12.81      5.03 o 
   1  -9   7       21.02       28.77      7.18 o 
   2  -9   7       64.96       62.52     10.13 o 
   3  -9   7       19.81       28.65      7.65 o 
   4  -9   7        1.15        0.68      4.48 o 
   5  -9   7        0.17        1.68      4.65 o 
  -6  -8   7        9.00        9.04      4.79 o 
  -5  -8   7       85.02       71.54      9.72 o 
  -4  -8   7        2.25        0.45      3.56 o 
  -3  -8   7       75.76       62.91      9.39 o 
  -2  -8   7        0.01        2.56      3.81 o 
  -1  -8   7       27.00       23.27      6.32 o 
   0  -8   7        2.49        1.58      3.15 o 
   1  -8   7        2.66        3.77      3.52 o 
   2  -8   7       23.54       33.62      7.31 o 
   3  -8   7       20.25       23.43      6.20 o 
   4  -8   7        1.14        0.00      3.52 o 
   5  -8   7        0.77        0.00      4.65 o 
  -9  -7   7        6.06       14.61      6.14 o 
  -8  -7   7        5.09       13.20      5.12 o 
  -7  -7   7        0.68        3.15      3.77 o 
  -6  -7   7       68.23       68.08      6.19 o 
  -5  -7   7       52.60       37.39      7.04 o 
  -4  -7   7      167.13      201.08     14.26 o 
  -3  -7   7      261.30      252.34     16.47 o 
  -2  -7   7      279.34      264.74     16.98 o 
  -1  -7   7       68.72       61.88      9.02 o 
   0  -7   7       16.07        8.53      3.89 o 
   1  -7   7       26.86       31.64      6.57 o 
   2  -7   7       22.51       22.39      6.06 o 
   3  -7   7        0.99        1.80      3.17 o 
   4  -7   7        0.16        2.97      4.03 o 
   5  -7   7       18.79       27.01      6.75 o 
 -10  -6   7        0.60        3.34      4.58 o 
  -9  -6   7        3.74        9.31      5.40 o 
  -8  -6   7        0.47        0.00      2.76 o 
  -7  -6   7        1.98        1.86      3.23 o 
  -6  -6   7        2.19        1.94      2.10 o 
  -5  -6   7      210.28      191.30      9.76 o 
  -4  -6   7        1.49        3.05      1.99 o 
  -3  -6   7      126.52      115.72      6.50 o 
  -2  -6   7        1.39        5.05      3.01 o 
  -1  -6   7       45.69       42.67      6.96 o 
   0  -6   7       17.08       13.92      4.65 o 
   1  -6   7       48.38       49.46      7.84 o 
   2  -6   7        3.52        9.56      4.36 o 
   3  -6   7        0.00        7.31      3.81 o 
   4  -6   7       26.89       23.43      5.69 o 
   5  -6   7       64.84       62.03      9.13 o 
   6  -6   7       19.79       17.66      5.79 o 
 -10  -5   7        0.29        0.00      3.68 o 
  -9  -5   7        0.02        4.17      4.26 o 
  -8  -5   7        9.06        7.10      4.07 o 
  -7  -5   7        5.16       10.40      3.60 o 
  -6  -5   7      153.05      146.02      7.43 o 
  -5  -5   7      160.19      156.89      8.89 o 
  -4  -5   7       69.44       71.33      5.52 o 
  -3  -5   7        1.68        1.92      1.45 o 
  -2  -5   7        1.38        2.03      1.45 o 
  -1  -5   7       12.13        9.17      2.10 o 
   0  -5   7        0.71        3.68      2.84 o 
   1  -5   7        1.53        0.47      2.44 o 
   2  -5   7        9.75        9.27      3.42 o 
   3  -5   7       15.38       16.80      4.75 o 
   4  -5   7        2.77        3.09      3.54 o 
   5  -5   7      239.16      213.79     14.63 o 
   6  -5   7        3.15        8.62      4.65 o 
 -11  -4   7        0.34        1.60      3.77 o 
 -10  -4   7        0.06        0.41      3.93 o 
  -9  -4   7       34.40       41.17      7.82 o 
  -8  -4   7      235.21      229.26     14.49 o 
  -7  -4   7       11.12       15.57      4.52 o 
  -6  -4   7        1.39        1.88      2.27 o 
  -5  -4   7      267.78      265.87     13.43 o 
  -4  -4   7      242.08      241.40      9.56 o 
  -3  -4   7        3.70        2.57      1.54 o 
  -2  -4   7        5.73        0.66      3.22 o 
  -1  -4   7        5.84        7.78      1.45 o 
   0  -4   7        0.36        1.72      1.09 o 
   1  -4   7        4.70        5.30      1.44 o 
   2  -4   7        3.30        1.69      1.15 o 
   3  -4   7        3.55        8.59      3.87 o 
   4  -4   7       32.76       39.76      6.92 o 
   5  -4   7        9.35       13.75      4.95 o 
   6  -4   7       27.18       30.22      4.54 o 
   7  -4   7        1.32        4.50      4.65 o 
   8  -4   7        3.28        0.00      5.40 o 
 -11  -3   7        0.51        0.68      3.99 o 
 -10  -3   7       11.18       17.80      5.28 o 
  -9  -3   7       46.34       57.09      8.59 o 
  -8  -3   7       11.81        7.12      3.74 o 
  -7  -3   7       23.85       20.46      4.79 o 
  -6  -3   7       71.75       62.46      4.99 o 
  -5  -3   7        7.40        6.74      1.99 o 
  -4  -3   7      377.60      353.08     14.48 o 
  -3  -3   7       76.89       74.30      5.16 o 
  -2  -3   7        0.00        2.11      1.07 o 
  -1  -3   7       36.30       42.28      3.17 o 
   0  -3   7        4.35        0.73      1.19 o 
   1  -3   7       15.27       15.88      2.02 o 
   2  -3   7       40.87       42.13      4.04 o 
   3  -3   7       74.93       70.95      4.11 o 
   4  -3   7      117.40      108.40      4.26 o 
   5  -3   7       32.13       31.42      2.75 o 
   6  -3   7       10.86       10.65      3.31 o 
   7  -3   7        1.72        6.24      4.48 o 
   8  -3   7        0.08        1.60      4.71 o 
 -11  -2   7       15.11       25.17      6.49 o 
 -10  -2   7       10.19       11.95      5.22 o 
  -9  -2   7        9.96        5.63      3.74 o 
  -8  -2   7        2.06        5.57      3.03 o 
  -7  -2   7       19.48       20.87      4.99 o 
  -6  -2   7      686.82      641.39     19.22 o 
  -5  -2   7       33.97       32.26      3.49 o 
  -4  -2   7       67.95       70.90      8.31 o 
  -3  -2   7       46.97       50.12      3.40 o 
  -2  -2   7       23.60       17.94      2.11 o 
  -1  -2   7       51.75       52.36      3.42 o 
   0  -2   7        0.10        1.42      0.87 o 
   1  -2   7       13.62       15.46      2.79 o 
   2  -2   7       24.49       26.59      2.65 o 
   3  -2   7      286.59      283.95      7.28 o 
   4  -2   7      154.42      144.38      6.76 o 
   5  -2   7       16.68       18.13      2.15 o 
   6  -2   7        4.89        2.56      1.76 o 
   7  -2   7       41.44       49.70      4.39 o 
   8  -2   7        3.91        3.60      5.50 o 
 -11  -1   7        0.43        0.00      3.70 o 
 -10  -1   7        0.22        0.00      3.09 o 
  -9  -1   7       18.47       13.61      4.87 o 
  -8  -1   7        7.81        7.65      3.50 o 
  -7  -1   7      146.82      156.24     11.21 o 
  -6  -1   7       73.81       82.69      5.60 o 
  -5  -1   7        0.26        0.23      1.86 o 
  -4  -1   7       33.24       33.46      5.27 o 
  -3  -1   7       55.58       48.98      3.40 o 
  -2  -1   7       85.56       86.18      3.87 o 
  -1  -1   7       18.09       19.16      2.31 o 
   0  -1   7      124.16      121.27      6.79 o 
   1  -1   7       28.98       27.46      3.26 o 
   2  -1   7       18.22       20.88      2.47 o 
   3  -1   7       10.18       14.84      1.84 o 
   4  -1   7      302.82      289.11      8.85 o 
   5  -1   7       33.69       31.54      2.71 o 
   6  -1   7        1.47        3.53      1.51 o 
   7  -1   7        1.22        2.80      1.76 o 
   8  -1   7        5.74        6.41      2.57 o 
 -11   0   7        4.18        9.78      5.22 o 
 -10   0   7        3.33        2.19      3.42 o 
  -9   0   7      140.24      106.47     11.09 o 
  -8   0   7       95.17       85.56      9.58 o 
  -7   0   7      112.01      110.87     10.23 o 
  -6   0   7      325.38      301.55     10.77 o 
  -5   0   7       34.46       36.90      3.76 o 
  -4   0   7       13.74       15.41      1.99 o 
  -3   0   7        0.14        1.23      0.89 o 
  -2   0   7       38.65       35.64      2.90 o 
  -1   0   7       79.08       84.44      3.99 o 
   0   0   7       14.13        8.41      1.51 o 
   1   0   7       10.52       12.85      1.93 o 
   2   0   7      127.23      124.91      4.24 o 
   3   0   7       45.88       50.62      3.15 o 
   4   0   7        7.01        5.81      1.43 o 
   5   0   7        6.74        8.27      1.70 o 
   6   0   7        1.29        3.54      1.51 o 
   7   0   7        9.56        7.74      2.23 o 
   8   0   7        2.64        4.21      2.48 o 
 -11   1   7        0.66        7.82      4.48 o 
 -10   1   7        5.41        9.43      4.38 o 
  -9   1   7       58.18       49.97      7.84 o 
  -8   1   7      103.42      107.33     10.62 o 
  -7   1   7      141.56      132.75      9.78 o 
  -6   1   7      319.72      285.22     10.40 o 
  -5   1   7       55.28       55.81      7.95 o 
  -4   1   7        2.16        2.90      1.16 o 
  -3   1   7        0.56        0.53      1.00 o 
  -2   1   7      500.14      475.87     16.98 o 
  -1   1   7      561.49      598.67     14.22 o 
   0   1   7       23.91       28.29      2.72 o 
   1   1   7       50.16       50.87      2.86 o 
   2   1   7       16.10       19.66      3.46 o 
   3   1   7      372.63      350.09      8.62 o 
   4   1   7       12.47       12.60      1.82 o 
   5   1   7        1.92        4.07      1.50 o 
   6   1   7        3.63        2.42      1.53 o 
   7   1   7        2.49        3.81      2.23 o 
   8   1   7        0.08        0.00      2.02 o 
 -11   2   7       15.66       19.58      6.36 o 
 -10   2   7       13.74       22.02      5.85 o 
  -9   2   7      120.25      101.52     10.64 o 
  -8   2   7       50.06       52.12      7.51 o 
  -7   2   7       45.69       34.87      5.79 o 
  -6   2   7       93.55       84.80      5.59 o 
  -5   2   7       43.22       50.69      4.99 o 
  -4   2   7       96.95       95.24      4.17 o 
  -3   2   7      127.70      131.09      5.05 o 
  -2   2   7       43.92       44.92      4.75 o 
  -1   2   7       41.41       36.01      3.03 o 
   0   2   7      344.35      333.09      9.38 o 
   1   2   7        0.94        0.42      1.06 o 
   2   2   7       31.27       31.58      2.46 o 
   3   2   7      621.69      566.06     12.41 o 
   4   2   7        0.07        0.00      1.16 o 
   5   2   7        0.00        0.02      1.25 o 
   6   2   7        6.11        6.42      2.50 o 
   7   2   7        5.59       11.56      2.70 o 
   8   2   7        0.85        0.54      2.01 o 
 -11   3   7        2.96        1.35      4.40 o 
 -10   3   7        4.90        6.43      3.97 o 
  -9   3   7        2.47        5.55      3.07 o 
  -8   3   7        9.22        7.65      3.50 o 
  -7   3   7        9.99       14.10      4.13 o 
  -6   3   7       14.98       14.98      2.65 o 
  -5   3   7       70.78       70.64      5.34 o 
  -4   3   7      216.08      196.70      6.53 o 
  -3   3   7       46.84       42.69      3.30 o 
  -2   3   7        4.13        3.50      1.88 o 
  -1   3   7        0.30        0.03      0.73 o 
   0   3   7      205.34      180.10      5.33 o 
   1   3   7        8.85       11.86      1.82 o 
   2   3   7       29.63       32.74      2.66 o 
   3   3   7      110.28      107.31      6.23 o 
   4   3   7        3.64        5.64      1.59 o 
   5   3   7        6.55        6.37      1.71 o 
   6   3   7        2.95        2.38      1.58 o 
   7   3   7        0.15        0.33      2.00 o 
   8   3   7        2.14        0.00      2.65 o 
 -11   4   7       16.90       15.31      5.46 o 
 -10   4   7        0.35        1.64      3.56 o 
  -9   4   7       32.75       29.35      6.06 o 
  -8   4   7       68.05       82.80      9.58 o 
  -7   4   7      168.87      168.93     11.38 o 
  -6   4   7       27.15       28.97      3.48 o 
  -5   4   7       96.63       94.05      4.72 o 
  -4   4   7        3.26        2.13      0.93 o 
  -3   4   7        2.69        1.29      0.82 o 
  -2   4   7        4.75        3.45      1.05 o 
  -1   4   7       90.74       85.83      3.82 o 
   0   4   7      240.72      214.94      6.17 o 
   1   4   7      118.17      110.38      4.23 o 
   2   4   7        4.08        5.81      1.45 o 
   3   4   7        0.54        3.89      1.29 o 
   4   4   7        0.00        0.46      1.22 o 
   5   4   7        0.81        1.91      1.60 o 
   6   4   7        1.06        0.39      1.62 o 
   7   4   7        2.29        3.27      2.23 o 
 -10   5   7        0.08        0.00      3.93 o 
  -9   5   7       20.09       23.04      5.63 o 
  -8   5   7       10.02        9.50      3.62 o 
  -7   5   7       17.31       14.06      4.24 o 
  -6   5   7        0.10        0.00      3.40 o 
  -5   5   7       77.15       78.37      3.89 o 
  -4   5   7        3.03        3.98      1.18 o 
  -3   5   7        0.08        1.73      0.89 o 
  -2   5   7        1.56        2.36      0.95 o 
  -1   5   7       12.54       12.46      1.69 o 
   0   5   7      219.72      225.09      6.52 o 
   1   5   7        9.83        7.72      1.57 o 
   2   5   7       37.52       35.29      2.98 o 
   3   5   7       20.88       21.84      2.54 o 
   4   5   7        5.98        7.10      1.77 o 
   5   5   7       29.26       28.22      3.09 o 
   6   5   7        1.33        0.00      1.68 o 
   7   5   7        2.01        1.40      2.61 o 
  -9   6   7        0.44        0.14      2.95 o 
  -8   6   7       16.24       15.31      4.60 o 
  -7   6   7        4.07        5.48      3.21 o 
  -6   6   7        4.11        6.26      1.92 o 
  -5   6   7       21.47       22.64      2.31 o 
  -4   6   7       20.94       18.53      2.02 o 
  -3   6   7        0.01        0.87      1.27 o 
  -2   6   7      303.60      289.56      7.81 o 
  -1   6   7       16.62       12.95      2.87 o 
   0   6   7        4.47        2.78      1.18 o 
   1   6   7       38.79       44.22      3.36 o 
   2   6   7        0.07        1.77      1.53 o 
   3   6   7        8.05        9.29      3.77 o 
   4   6   7       17.90       17.33      2.93 o 
   5   6   7        0.73        0.93      1.65 o 
   6   6   7       11.46       14.40      3.85 o 
  -7   7   7        2.94        4.30      4.67 o 
  -6   7   7        3.91        4.22      2.49 o 
  -5   7   7        0.00        0.89      1.39 o 
  -4   7   7        3.85        7.35      1.61 o 
  -3   7   7      121.07       98.41      7.90 o 
  -2   7   7        9.23       10.65      1.79 o 
  -1   7   7        4.26        5.32      1.53 o 
   0   7   7       48.25       43.63      3.38 o 
   1   7   7        0.26        0.77      1.40 o 
   2   7   7       28.67       29.70      3.01 o 
   3   7   7        1.84        3.96      1.92 o 
   4   7   7        7.15        7.26      2.04 o 
   5   7   7        7.07        9.96      2.52 o 
   6   7   7        0.49        0.00      2.23 o 
  -7   8   7       12.60       19.95      6.41 o 
  -6   8   7        0.01        2.62      3.87 o 
  -5   8   7       10.26       10.42      4.79 o 
  -4   8   7       43.29       47.38      3.46 o 
  -3   8   7        5.68        6.74      1.65 o 
  -2   8   7       77.56       87.89      4.69 o 
  -1   8   7        1.57        3.36      1.50 o 
   0   8   7        0.02        0.00      1.31 o 
   1   8   7        0.85        1.18      1.59 o 
   2   8   7       14.45       17.96      3.45 o 
   3   8   7        3.85        3.36      2.30 o 
   4   8   7        1.23        1.89      2.04 o 
   5   8   7        2.72        1.12      2.25 o 
  -7   9   7        6.45        6.55      5.91 o 
  -6   9   7       21.29       23.51      7.18 o 
  -5   9   7        3.76        7.67      4.71 o 
  -4   9   7       16.37       23.10      6.16 o 
  -3   9   7        0.11        2.82      3.70 o 
  -2   9   7        4.04        7.51      3.05 o 
  -1   9   7        2.00        0.45      1.49 o 
   0   9   7       16.22       16.52      2.47 o 
   1   9   7        0.99        1.10      1.78 o 
   2   9   7       24.27       28.26      3.32 o 
   3   9   7        0.03        0.00      1.96 o 
   4   9   7        0.02        1.80      2.15 o 
  -6  10   7       13.42       23.74      7.41 o 
  -5  10   7        3.06        7.16      5.30 o 
  -4  10   7        0.19        0.00      4.36 o 
  -3  10   7        0.09        0.00      4.09 o 
  -2  10   7        1.33        1.08      4.32 o 
  -1  10   7       24.23       20.69      6.47 o 
   0  10   7        1.30       10.11      5.83 o 
   1  10   7        5.34       11.62      5.26 o 
   2  10   7        3.97        4.74      2.66 o 
  -2  11   7        4.79        6.86      5.32 o 
  -4 -10   8        0.76        1.49      5.40 o 
  -3 -10   8        5.31        8.53      6.57 o 
  -2 -10   8        2.51        4.30      5.98 o 
  -1 -10   8        5.31        3.25      6.18 o 
   0 -10   8        1.19        0.74      4.36 o 
   1 -10   8       11.02       19.28      6.28 o 
  -6  -9   8        0.47        3.21      5.26 o 
  -5  -9   8        0.47        1.27      4.34 o 
  -4  -9   8        3.34        6.20      5.28 o 
  -3  -9   8       37.58       42.77      8.66 o 
  -2  -9   8        1.99        0.00      4.36 o 
  -1  -9   8        0.09        0.00      4.15 o 
   0  -9   8        6.25        6.28      4.05 o 
   1  -9   8        0.17        0.00      3.07 o 
   2  -9   8        1.69        6.38      4.75 o 
   3  -9   8        1.09        6.75      4.60 o 
  -6  -8   8        2.37        2.91      4.38 o 
  -5  -8   8        0.01        0.00      3.77 o 
  -4  -8   8       11.82       20.55      6.55 o 
  -3  -8   8       21.90       17.97      6.14 o 
  -2  -8   8        8.00       13.12      5.69 o 
  -1  -8   8        7.76       10.78      5.12 o 
   0  -8   8       81.85       83.90     11.36 o 
   1  -8   8        0.43        6.63      4.67 o 
   2  -8   8        6.05       13.67      5.30 o 
   3  -8   8        1.76        9.62      5.22 o 
   4  -8   8       14.22       30.45      7.74 o 
  -8  -7   8        0.48       10.56      4.95 o 
  -7  -7   8        0.19        8.90      4.44 o 
  -6  -7   8        4.66        6.61      4.32 o 
  -5  -7   8        5.63        0.00      3.34 o 
  -4  -7   8        3.68        1.90      3.60 o 
  -3  -7   8       18.45       17.35      5.48 o 
  -2  -7   8       20.83       17.95      5.98 o 
  -1  -7   8       90.26       90.31     11.23 o 
   0  -7   8       10.24       19.48      5.18 o 
   1  -7   8       82.73       71.58     10.13 o 
   2  -7   8        3.36        6.67      4.62 o 
   3  -7   8        0.56        0.00      3.89 o 
   4  -7   8        0.30        6.10      4.77 o 
   5  -7   8        8.00        9.54      5.28 o 
  -9  -6   8        0.01        2.41      4.52 o 
  -8  -6   8        0.27        3.54      4.42 o 
  -7  -6   8        1.30       10.87      3.89 o 
  -6  -6   8        6.53        4.82      3.48 o 
  -5  -6   8       17.19       22.38      6.20 o 
  -4  -6   8       21.71       19.69      3.25 o 
  -3  -6   8      136.75       97.67     10.54 o 
  -2  -6   8       88.01       79.28      9.84 o 
  -1  -6   8       58.27       57.01      8.82 o 
   0  -6   8       92.71       90.84     10.66 o 
   1  -6   8       51.71       54.21      8.78 o 
   2  -6   8       37.58       59.39      9.29 o 
   3  -6   8        9.00       11.13      5.03 o 
   4  -6   8        0.01        8.45      4.30 o 
   5  -6   8        5.85       14.37      5.26 o 
 -10  -5   8        5.31        7.10      4.62 o 
  -9  -5   8        3.42        5.75      4.58 o 
  -8  -5   8        0.01        0.00      2.95 o 
  -7  -5   8        0.80        1.86      3.29 o 
  -6  -5   8       31.86       40.78      6.45 o 
  -5  -5   8       44.42       50.61      8.64 o 
  -4  -5   8      154.98      156.92     13.61 o 
  -2  -5   8       95.53       84.85      6.01 o 
  -1  -5   8       13.89       16.03      2.55 o 
   0  -5   8        2.81        7.88      3.87 o 
   1  -5   8       12.42       19.44      5.65 o 
   2  -5   8        6.47        6.36      3.93 o 
   3  -5   8        0.91        5.75      3.77 o 
   4  -5   8        1.56        4.48      3.99 o 
   5  -5   8       13.58       17.19      5.61 o 
   6  -5   8        0.53        1.11      4.93 o 
 -10  -4   8        5.04       11.44      4.67 o 
  -9  -4   8        5.77        9.92      5.05 o 
  -8  -4   8        2.86        7.69      4.07 o 
  -7  -4   8       45.00       45.92      7.02 o 
  -6  -4   8        7.88        2.98      1.96 o 
  -5  -4   8      148.80      148.29      7.51 o 
  -4  -4   8      263.38      235.75      9.82 o 
  -3  -4   8        7.03        5.40      1.87 o 
  -2  -4   8        5.91        1.54      2.08 o 
  -1  -4   8      102.49      101.81      5.00 o 
   0  -4   8        1.88        2.19      1.34 o 
   1  -4   8       37.41       49.18      3.58 o 
   2  -4   8        1.72        1.47      2.93 o 
   3  -4   8        8.37       13.87      4.71 o 
   4  -4   8        6.12        4.52      3.66 o 
   5  -4   8       16.85       16.60      5.55 o 
   6  -4   8       10.73       18.93      6.38 o 
 -10  -3   8        2.69        2.76      3.81 o 
  -9  -3   8        0.13        7.55      4.40 o 
  -8  -3   8        5.02       21.10      5.50 o 
  -7  -3   8        0.01        0.18      2.37 o 
  -6  -3   8        2.21        2.92      2.00 o 
  -5  -3   8        0.86        3.65      1.82 o 
  -4  -3   8      541.97      542.79     17.34 o 
  -3  -3   8        0.88        0.41      2.15 o 
  -2  -3   8        0.05        1.57      1.11 o 
  -1  -3   8       21.57       29.21      2.83 o 
   0  -3   8       35.84       42.84      3.34 o 
   1  -3   8        0.06        0.00      1.08 o 
   2  -3   8       16.69        5.01      5.13 o 
   3  -3   8        0.10        0.21      1.21 o 
   4  -3   8       40.44       43.22      3.92 o 
   5  -3   8      110.21      117.32     12.18 o 
   6  -3   8       13.99       11.52      5.32 o 
 -11  -2   8        5.31        0.00      3.48 o 
 -10  -2   8       18.54       26.97      6.18 o 
  -9  -2   8        1.13        5.05      3.83 o 
  -8  -2   8        1.84        5.91      3.29 o 
  -7  -2   8      122.98      129.60     10.29 o 
  -6  -2   8       23.47       29.92      4.06 o 
  -5  -2   8      708.87      731.02     23.91 o 
  -4  -2   8       12.64       14.47      2.60 o 
  -3  -2   8        4.14        8.57      3.94 o 
  -2  -2   8        8.11        7.27      1.99 o 
  -1  -2   8        9.86       10.77      2.55 o 
   0  -2   8       12.03       18.41      2.33 o 
   1  -2   8       73.57       82.34      6.11 o 
   2  -2   8        1.25        3.44      1.48 o 
   3  -2   8        5.92        7.74      1.75 o 
   4  -2   8       69.50       83.85      6.82 o 
   5  -2   8        5.13        4.48      3.79 o 
   6  -2   8       10.15       11.25      3.42 o 
 -11  -1   8        0.12        7.14      4.60 o 
 -10  -1   8        9.62       15.08      5.36 o 
  -9  -1   8       14.26       15.33      4.71 o 
  -8  -1   8        9.68       14.02      4.13 o 
  -7  -1   8        8.65        9.47      3.74 o 
  -6  -1   8       33.84       31.50      3.88 o 
  -5  -1   8      355.69      351.76     33.37 o 
  -4  -1   8      142.58      146.93      5.70 o 
  -3  -1   8       62.54       73.06      4.35 o 
  -2  -1   8       19.75       24.79      2.64 o 
  -1  -1   8       26.18       32.31      3.83 o 
   0  -1   8        1.74        1.52      1.20 o 
   1  -1   8       18.18       18.27      2.43 o 
   2  -1   8        6.63        7.84      1.64 o 
   3  -1   8        2.63        5.97      1.80 o 
   4  -1   8      239.60      224.10      7.79 o 
   5  -1   8      105.12      102.07      5.76 o 
   6  -1   8        9.30       12.71      2.25 o 
   7  -1   8        0.22        1.45      2.33 o 
 -11   0   8        3.86        8.31      5.14 o 
 -10   0   8        7.08        0.94      3.81 o 
  -9   0   8        0.95        1.60      3.01 o 
  -8   0   8       62.77       61.60      8.68 o 
  -7   0   8       98.62      104.28     10.38 o 
  -6   0   8      142.68      125.07      6.55 o 
  -5   0   8      203.59      177.02      7.98 o 
  -4   0   8      107.41      104.62      6.07 o 
  -3   0   8       83.48       94.07      4.58 o 
  -2   0   8       27.04       28.59      2.85 o 
  -1   0   8        0.27        0.77      1.11 o 
   0   0   8      551.84      512.60     16.72 o 
   1   0   8      631.95      598.21     14.77 o 
   2   0   8       35.09       42.15      3.59 o 
   3   0   8      203.17      197.42      9.91 o 
   4   0   8       97.09       93.64      7.29 o 
   5   0   8       17.46       22.21      4.18 o 
   6   0   8       49.85       57.67      4.72 o 
   7   0   8        0.96        1.12      5.80 o 
 -11   1   8        7.07        0.00      4.56 o 
 -10   1   8       21.11       35.89      7.45 o 
  -9   1   8        4.54        4.26      3.81 o 
  -8   1   8       13.49       14.94      4.50 o 
  -7   1   8        2.76        3.85      2.86 o 
  -6   1   8       10.13       12.56      2.63 o 
  -5   1   8        0.33        0.61      1.17 o 
  -4   1   8       83.54       87.37      4.63 o 
  -3   1   8       97.20       97.06      4.64 o 
  -2   1   8      146.57      141.74      5.49 o 
  -1   1   8       60.82       74.71      5.66 o 
   0   1   8       58.23       62.71      4.38 o 
   1   1   8      119.90      116.99      5.20 o 
   2   1   8       53.31       51.95      4.08 o 
   3   1   8      272.36      243.11      8.20 o 
   4   1   8       59.81       55.57      4.48 o 
   5   1   8       89.40       93.21      5.70 o 
   6   1   8       18.63       22.39      3.10 o 
   7   1   8        1.62        3.93      2.59 o 
 -11   2   8        0.29        1.58      4.77 o 
 -10   2   8        7.33        6.98      3.95 o 
  -9   2   8       52.82       58.79      8.66 o 
  -8   2   8       24.31       21.45      5.55 o 
  -7   2   8        0.98        0.00      2.01 o 
  -6   2   8       87.43       70.98      5.42 o 
  -5   2   8       14.28       15.16      2.18 o 
  -4   2   8       77.62       68.66      4.66 o 
  -3   2   8      335.13      304.14      9.05 o 
  -2   2   8      419.12      392.58     10.82 o 
  -1   2   8       28.98       33.24      3.16 o 
   0   2   8        3.33        6.25      1.45 o 
   1   2   8       54.75       61.85      4.43 o 
   2   2   8      242.13      225.49     10.42 o 
   3   2   8       72.93       62.27      4.62 o 
   4   2   8        0.05        2.00      1.48 o 
   5   2   8       29.65       38.72      4.05 o 
   6   2   8        3.82        5.65      2.14 o 
   7   2   8        0.08        1.04      2.01 o 
 -11   3   8       12.23       23.21      7.00 o 
 -10   3   8       10.18        9.82      4.99 o 
  -9   3   8       35.85       28.04      6.24 o 
  -8   3   8        1.07        3.52      2.97 o 
  -7   3   8        6.26        8.27      3.66 o 
  -6   3   8      514.37      503.11     16.39 o 
  -5   3   8      216.49      206.23      9.45 o 
  -4   3   8        3.39        3.02      1.34 o 
  -3   3   8        5.00        5.45      3.41 o 
  -2   3   8       20.04       20.79      3.55 o 
  -1   3   8       81.40       79.54      4.77 o 
   0   3   8       24.83       22.44      2.72 o 
   1   3   8      365.96      338.94     13.89 o 
   2   3   8      215.45      200.24      8.43 o 
   3   3   8        0.00        3.53      1.77 o 
   4   3   8        3.38        3.87      2.73 o 
   5   3   8       19.82       22.60      2.89 o 
   6   3   8       15.10       22.88      2.97 o 
   7   3   8        2.65        2.26      4.27 o 
 -10   4   8        0.44        4.03      4.46 o 
  -9   4   8        3.73        1.58      3.77 o 
  -8   4   8       38.37       38.14      6.71 o 
  -7   4   8        8.53       15.86      4.50 o 
  -6   4   8       13.58       14.48      2.83 o 
  -5   4   8       18.71       24.19      3.80 o 
  -4   4   8       30.35       33.53      3.14 o 
  -3   4   8       15.05       18.24      3.66 o 
  -2   4   8       29.27       26.81      2.84 o 
  -1   4   8      198.48      195.68      7.00 o 
   0   4   8       98.20      108.97      5.75 o 
   1   4   8        5.55        5.67      1.69 o 
   2   4   8      172.61      166.72      8.76 o 
   3   4   8       18.98       19.22      2.54 o 
   4   4   8       42.57       39.74      4.12 o 
   5   4   8        8.45        7.90      2.20 o 
   6   4   8        0.57        3.62      2.46 o 
   7   4   8       15.91       24.21      5.56 o 
 -10   5   8       13.07       13.34      5.22 o 
  -9   5   8       63.75       61.84      9.13 o 
  -8   5   8       11.01       11.46      4.34 o 
  -7   5   8       58.40       60.20      8.21 o 
  -6   5   8       26.23       30.79      4.02 o 
  -5   5   8        0.01        2.00      1.36 o 
  -4   5   8       21.50       18.40      4.80 o 
  -3   5   8        2.77        2.04      1.36 o 
  -2   5   8       39.05       43.51      3.79 o 
  -1   5   8       30.11       23.94      2.79 o 
   0   5   8      150.35      137.95      6.04 o 
   1   5   8       10.27        8.19      2.01 o 
   2   5   8       44.43       48.69      3.63 o 
   3   5   8       99.90       92.62      8.18 o 
   4   5   8        0.05        0.00      1.58 o 
   5   5   8        8.71        9.27      2.34 o 
   6   5   8       15.93       18.61      4.38 o 
  -9   6   8        1.34        3.32      3.70 o 
  -8   6   8        4.55        0.00      3.42 o 
  -7   6   8        2.22        3.09      3.25 o 
  -6   6   8        1.29        0.00      1.73 o 
  -5   6   8       29.20       31.86      4.20 o 
  -4   6   8       28.79       30.59      3.25 o 
  -3   6   8        2.24        3.92      1.51 o 
  -2   6   8        0.57        2.74      1.41 o 
  -1   6   8      408.93      324.13     10.02 o 
   0   6   8       73.95       69.95      5.01 o 
   1   6   8        1.25        3.97      1.51 o 
   2   6   8        0.00        1.47      1.52 o 
   3   6   8       10.81        7.04      1.96 o 
   4   6   8        7.81        8.04      2.32 o 
   5   6   8        1.69        2.78      2.14 o 
  -7   7   8        0.24        0.78      3.42 o 
  -6   7   8        1.51        1.78      3.42 o 
  -5   7   8       28.15       24.31      3.02 o 
  -4   7   8       30.55       39.58      3.70 o 
  -3   7   8       39.42       35.94      3.48 o 
  -2   7   8      102.46      102.74      5.96 o 
  -1   7   8       37.78       37.82      3.78 o 
   0   7   8       23.95       23.77      3.17 o 
   1   7   8       43.28       46.52      3.81 o 
   2   7   8        0.00        2.03      1.66 o 
   3   7   8        7.75        2.23      1.92 o 
   4   7   8        1.86        4.81      2.25 o 
   5   7   8        3.13        8.40      2.66 o 
  -5   8   8       27.28       47.97      7.94 o 
  -4   8   8        3.56        5.41      1.96 o 
  -3   8   8        0.36        2.06      1.57 o 
  -2   8   8        3.34        4.87      1.92 o 
  -1   8   8       32.18       37.74      3.96 o 
   0   8   8        3.65        5.91      2.01 o 
   1   8   8       11.24       17.89      2.70 o 
   2   8   8       14.15       14.18      2.73 o 
   3   8   8        0.22        1.66      2.09 o 
   4   8   8        5.21        3.83      2.26 o 
  -3   9   8        4.52        3.62      4.30 o 
  -2   9   8        5.69        8.35      2.10 o 
  -1   9   8        0.65        1.10      1.82 o 
   0   9   8       30.69       28.87      3.36 o 
   1   9   8        3.33        9.90      2.38 o 
   2   9   8        5.09        7.77      2.68 o 
  -2  10   8        0.66        3.21      5.42 o 
  -1  10   8        0.91       10.60      5.28 o 
   0  10   8        0.06        0.00      4.65 o 
  -4  -9   9        0.00        2.84      5.46 o 
  -3  -9   9        2.63        1.19      4.65 o 
  -2  -9   9        1.70        9.29      5.59 o 
  -1  -9   9        4.62        7.65      5.67 o 
   0  -9   9        0.96        0.00      4.34 o 
   1  -9   9        4.29        7.51      4.83 o 
  -6  -8   9        2.24        7.04      5.38 o 
  -5  -8   9        0.04        3.87      5.03 o 
  -4  -8   9        8.41        5.22      4.83 o 
  -3  -8   9       11.48        9.15      5.55 o 
  -2  -8   9        1.79        5.71      4.73 o 
  -1  -8   9        0.95        0.00      4.07 o 
   0  -8   9        0.04        4.77      4.22 o 
   1  -8   9        6.39        0.65      3.70 o 
   2  -8   9        1.00        7.55      4.62 o 
   3  -8   9        5.85        5.18      5.05 o 
  -6  -7   9        6.34        1.23      4.62 o 
  -5  -7   9        7.14       15.59      5.79 o 
  -4  -7   9       18.86       27.16      7.08 o 
  -3  -7   9        3.75        3.44      4.28 o 
  -2  -7   9        2.37        9.43      4.97 o 
  -1  -7   9        0.75        0.98      3.36 o 
   0  -7   9        4.07        5.20      4.44 o 
   1  -7   9        9.14       15.39      5.87 o 
   2  -7   9        9.72       10.07      4.99 o 
   3  -7   9        6.47       10.27      5.14 o 
   4  -7   9       10.16       18.85      6.24 o 
  -8  -6   9        0.16        2.72      4.15 o 
  -7  -6   9        0.00        1.49      3.99 o 
  -6  -6   9        5.81        9.59      4.93 o 
  -5  -6   9       10.13       15.71      3.49 o 
  -4  -6   9        3.39        0.00      3.72 o 
  -3  -6   9       16.45       18.91      5.83 o 
  -2  -6   9        7.98       12.85      4.85 o 
  -1  -6   9        1.72        5.79      4.13 o 
   0  -6   9       87.67       75.90     10.29 o 
   1  -6   9        3.78        2.01      3.77 o 
   2  -6   9       11.75       11.42      4.81 o 
   3  -6   9       15.73        7.02      4.69 o 
   4  -6   9        6.94        5.81      4.89 o 
   5  -6   9        1.07        0.00      4.44 o 
  -9  -5   9        1.18        4.26      4.15 o 
  -8  -5   9       12.73       10.97      4.62 o 
  -7  -5   9        8.82       22.41      5.65 o 
  -6  -5   9        0.22        0.00      2.12 o 
  -5  -5   9        2.08        2.74      2.50 o 
  -4  -5   9        0.19        1.48      2.05 o 
  -2  -5   9       15.62       24.16      3.61 o 
  -1  -5   9       49.16       61.21      9.21 o 
   0  -5   9       29.63       27.56      6.26 o 
   1  -5   9       10.57       11.46      4.62 o 
   2  -5   9        0.58        1.33      2.99 o 
   3  -5   9        0.01        0.00      3.87 o 
   4  -5   9       12.76       14.53      5.63 o 
   5  -5   9        0.25        0.00      4.87 o 
  -9  -4   9       19.92       30.08      6.65 o 
  -8  -4   9       29.82       35.93      7.59 o 
  -7  -4   9       19.57       22.63      5.59 o 
  -6  -4   9        2.59        5.04      2.70 o 
  -5  -4   9        3.41        6.78      2.66 o 
  -4  -4   9      137.23      124.21      7.14 o 
  -3  -4   9      132.22      133.87     18.47 o 
  -2  -4   9       17.18       16.09      2.33 o 
  -1  -4   9       49.91       52.24      8.06 o 
   0  -4   9       51.82       49.05      3.78 o 
   1  -4   9        2.23        0.96      2.99 o 
   2  -4   9        0.61        3.99      3.23 o 
   3  -4   9        0.13        1.06      3.64 o 
   4  -4   9        3.31        4.56      4.52 o 
   5  -4   9        0.33        0.00      4.54 o 
   6  -4   9        0.46       10.83      6.26 o 
 -10  -3   9        1.45        7.96      4.81 o 
  -9  -3   9        6.84        7.94      4.38 o 
  -8  -3   9       23.06       27.20      6.36 o 
  -7  -3   9        1.73        0.00      2.50 o 
  -6  -3   9        3.25        5.43      2.28 o 
  -5  -3   9      172.45      162.45      8.24 o 
  -4  -3   9      619.00      583.06     18.82 o 
  -3  -3   9        1.06        2.05      1.46 o 
  -2  -3   9        1.01        0.74      1.11 o 
  -1  -3   9       31.95       26.92      2.92 o 
   0  -3   9       23.51       33.04      3.77 o 
   1  -3   9        0.12        0.11      2.15 o 
   2  -3   9       16.65       10.50      3.74 o 
   3  -3   9        7.35        1.82      2.77 o 
   4  -3   9        0.23        4.09      4.22 o 
   5  -3   9       12.94        8.64      5.32 o 
   6  -3   9        5.69        5.50      5.08 o 
 -10  -2   9        1.19        1.47      3.95 o 
  -9  -2   9        0.22        3.83      3.68 o 
  -8  -2   9        3.24        9.45      4.03 o 
  -7  -2   9        1.06        2.31      2.91 o 
  -6  -2   9       25.73       33.89      4.34 o 
  -5  -2   9      156.29      147.90      7.73 o 
  -4  -2   9       25.55       28.92      3.94 o 
  -3  -2   9       23.67       24.83      3.62 o 
  -2  -2   9       29.31       28.94      3.04 o 
  -1  -2   9       56.80       60.79      4.31 o 
   0  -2   9        0.90        1.01      1.30 o 
   1  -2   9       69.61       76.11      4.86 o 
   2  -2   9       54.20       60.24      4.45 o 
   3  -2   9        4.15        6.23      1.87 o 
   4  -2   9       48.08       48.74      5.58 o 
   5  -2   9       24.57       34.58      4.10 o 
   6  -2   9       33.56       46.45      8.68 o 
 -10  -1   9        7.27        1.56      3.72 o 
  -9  -1   9       19.95       18.36      5.59 o 
  -8  -1   9       98.00      103.38     11.40 o 
  -7  -1   9       43.38       49.71      7.45 o 
  -6  -1   9       82.75       72.13      5.91 o 
  -5  -1   9      448.76      435.82     15.19 o 
  -4  -1   9       30.03       34.87      3.45 o 
  -3  -1   9      110.11      119.40      5.34 o 
  -2  -1   9       42.96       55.36      6.46 o 
  -1  -1   9       31.69       23.13      3.76 o 
   0  -1   9        1.16        2.82      1.45 o 
   1  -1   9       10.72       13.48      2.26 o 
   2  -1   9      136.20      129.31      5.75 o 
   3  -1   9      123.25      121.57      6.03 o 
   4  -1   9       58.94       58.00      4.69 o 
   5  -1   9       13.56       16.07      2.92 o 
   6  -1   9        0.00        1.55      2.18 o 
 -10   0   9       14.44       22.45      6.55 o 
  -9   0   9       14.76       20.38      5.69 o 
  -8   0   9       13.53       18.50      5.32 o 
  -7   0   9      140.69      141.90     11.07 o 
  -6   0   9      228.37      237.62     10.15 o 
  -5   0   9        0.38        0.08      1.67 o 
  -4   0   9        3.23        5.09      1.66 o 
  -3   0   9        1.59        2.32      1.48 o 
  -2   0   9       12.13        7.90      3.48 o 
  -1   0   9       28.66       29.11      5.96 o 
   0   0   9        3.74        5.43      1.76 o 
   1   0   9       45.72       53.92      5.63 o 
   2   0   9       49.41       47.88      4.10 o 
   3   0   9       12.39       11.59      2.39 o 
   4   0   9       27.97       29.96      3.47 o 
   5   0   9        0.00        0.62      1.79 o 
   6   0   9        3.74        5.69      2.51 o 
 -10   1   9        8.76       15.59      5.69 o 
  -9   1   9        5.45        5.73      4.36 o 
  -8   1   9        2.52        3.42      3.50 o 
  -7   1   9       44.28       30.63      6.14 o 
  -6   1   9       55.22       58.12      5.35 o 
  -5   1   9      184.04      186.13      7.01 o 
  -4   1   9        8.39       13.70      2.71 o 
  -3   1   9       47.69       51.42      4.03 o 
  -2   1   9       54.04       60.65      4.41 o 
  -1   1   9      135.53      132.17      5.77 o 
   0   1   9       92.14       89.46      5.38 o 
   1   1   9        1.70        1.20      1.42 o 
   2   1   9       70.55       70.64      4.97 o 
   3   1   9       45.85       53.73      4.52 o 
   4   1   9        0.09        1.48      1.66 o 
   5   1   9        0.47        1.68      2.36 o 
   6   1   9        0.00        1.71      2.11 o 
 -10   2   9        0.61        0.00      3.62 o 
  -9   2   9        2.72        9.31      4.52 o 
  -8   2   9       12.41        8.74      4.38 o 
  -7   2   9       11.99        9.76      4.22 o 
  -6   2   9      132.02      131.84      7.51 o 
  -5   2   9      248.13      231.14      8.03 o 
  -4   2   9       42.18       45.62      3.74 o 
  -3   2   9        0.20        0.49      1.18 o 
  -2   2   9      243.87      225.09      8.19 o 
  -1   2   9      193.78      179.61      6.98 o 
   0   2   9        0.68        1.40      1.36 o 
   1   2   9        1.68        1.22      1.46 o 
   2   2   9        8.44       10.02      3.77 o 
   3   2   9        4.57        4.18      2.97 o 
   4   2   9       50.72       52.63      5.35 o 
   5   2   9        1.18        0.33      2.05 o 
   6   2   9        5.16        9.93      2.97 o 
 -10   3   9        7.84       10.29      5.38 o 
  -9   3   9        0.12        2.50      3.29 o 
  -8   3   9        0.55        3.77      3.66 o 
  -7   3   9        3.71        4.67      3.34 o 
  -6   3   9      131.83      129.15     16.29 o 
  -5   3   9      486.22      475.26     13.13 o 
  -4   3   9       68.55       65.84      6.64 o 
  -3   3   9        8.93        6.59      2.30 o 
  -2   3   9        7.77        9.95      1.96 o 
  -1   3   9        0.02        0.00      1.13 o 
   0   3   9        1.68        0.64      1.27 o 
   1   3   9       95.13       96.55      5.81 o 
   2   3   9      125.17      134.60      6.75 o 
   3   3   9       53.06       61.48      5.01 o 
   4   3   9       95.78       92.48      6.16 o 
   5   3   9        1.09        4.14      2.16 o 
   6   3   9        5.48        8.59      2.74 o 
 -10   4   9        8.38        9.47      5.61 o 
  -9   4   9       38.73       38.64      7.76 o 
  -8   4   9        1.60        0.55      3.32 o 
  -7   4   9        5.09        3.38      3.74 o 
  -6   4   9        0.02        1.36      1.61 o 
  -5   4   9       69.74       80.39      5.21 o 
  -4   4   9       62.57       64.53      9.11 o 
  -3   4   9        2.22        1.53      1.37 o 
  -2   4   9       16.10       16.28      2.42 o 
  -1   4   9        0.74        2.70      1.46 o 
   0   4   9      128.73      122.96      6.52 o 
   1   4   9       98.39      102.71      8.84 o 
   2   4   9        8.98        8.43      2.32 o 
   3   4   9       44.04       40.15      6.15 o 
   4   4   9        3.46        4.91      2.15 o 
   5   4   9       27.72       31.39      3.93 o 
  -9   5   9       10.30        8.92      4.83 o 
  -8   5   9       91.90      106.17     11.56 o 
  -7   5   9      149.44      139.15     12.81 o 
  -6   5   9        2.73        6.85      1.99 o 
  -5   5   9        0.86        2.94      2.30 o 
  -4   5   9       23.13       19.92      3.99 o 
  -3   5   9        0.54        0.97      1.39 o 
  -2   5   9       10.86       12.41      2.36 o 
  -1   5   9       51.97       51.96      7.27 o 
   0   5   9       76.54       80.82      5.58 o 
   1   5   9       72.91       63.71      5.17 o 
   2   5   9       88.28       79.77      8.09 o 
   3   5   9        4.56        8.48      2.49 o 
   4   5   9        0.11        0.00      2.02 o 
   5   5   9        6.26       10.00      3.89 o 
  -9   6   9        2.72        5.69      4.67 o 
  -8   6   9       10.23        9.33      4.54 o 
  -7   6   9       27.23       35.73      7.10 o 
  -6   6   9       14.18       14.08      3.24 o 
  -5   6   9        3.68        4.69      1.83 o 
  -4   6   9        1.89        1.63      1.79 o 
  -3   6   9        0.03        1.28      1.63 o 
  -2   6   9        1.67        0.20      1.60 o 
  -1   6   9        1.31        4.31      1.71 o 
   0   6   9        0.00        1.58      1.76 o 
   1   6   9        0.37        0.00      1.68 o 
   2   6   9       39.83       60.02      5.30 o 
   3   6   9       14.52       17.56      3.72 o 
   4   6   9        3.89        3.90      2.69 o 
  -7   7   9        2.07        0.00      3.64 o 
  -6   7   9        8.80        7.90      2.94 o 
  -5   7   9        7.28        6.17      2.22 o 
  -4   7   9        1.64        2.82      4.16 o 
  -3   7   9        0.15        2.04      1.80 o 
  -2   7   9        9.50        4.42      3.31 o 
  -1   7   9        0.44        0.30      2.36 o 
   0   7   9        8.91       12.50      2.79 o 
   1   7   9        5.41        6.58      2.55 o 
   2   7   9       39.42       41.25      4.61 o 
   3   7   9       20.53       26.17      3.93 o 
  -5   8   9        1.86        1.50      3.04 o 
  -4   8   9       10.08       14.15      2.88 o 
  -3   8   9       14.88       11.05      2.70 o 
  -2   8   9        8.98       12.65      2.69 o 
  -1   8   9        1.43        3.94      2.30 o 
   0   8   9        0.50        0.00      1.97 o 
   1   8   9        0.83        0.00      2.09 o 
   2   8   9        0.50        0.00      2.42 o 
  -4   9   9        0.39        0.00      4.07 o 
  -3   9   9        0.08        7.20      4.81 o 
  -2   9   9        0.75        2.29      2.29 o 
  -1   9   9       10.77        5.76      2.67 o 
   0   9   9       10.57        6.89      2.86 o 
  -4  -8  10       29.03       21.53      7.22 o 
  -3  -8  10        6.97        7.84      6.12 o 
  -2  -8  10       24.39       21.02      8.04 o 
  -1  -8  10       22.87       29.75      8.66 o 
   0  -8  10        4.11        4.89      4.91 o 
   1  -8  10       18.24       30.49      6.96 o 
  -6  -7  10       13.34       23.06      7.14 o 
  -5  -7  10       10.02       17.13      6.45 o 
  -4  -7  10        0.20        0.39      4.28 o 
  -3  -7  10       20.26       39.29      8.59 o 
  -2  -7  10        4.46        0.00      4.34 o 
  -1  -7  10       21.91       12.77      5.83 o 
   0  -7  10        0.16        0.59      3.72 o 
   1  -7  10       26.13       39.78      8.08 o 
   2  -7  10        0.23        8.57      5.16 o 
  -7  -6  10       12.73       22.02      6.65 o 
  -6  -6  10        0.42        2.09      2.76 o 
  -5  -6  10        7.53       15.65      5.77 o 
  -4  -6  10        5.09       12.36      5.38 o 
  -3  -6  10       10.03        8.29      4.17 o 
  -2  -6  10        2.87        5.34      4.28 o 
  -1  -6  10        1.67        2.31      3.62 o 
   0  -6  10        2.99        3.58      3.79 o 
   1  -6  10       44.47       48.27      9.54 o 
   2  -6  10        0.75        0.00      3.52 o 
   3  -6  10        0.07        3.46      4.11 o 
  -8  -5  10        1.37        0.20      4.44 o 
  -7  -5  10        3.64        4.99      3.95 o 
  -6  -5  10        0.02        2.11      2.50 o 
  -5  -5  10       11.50       14.30      6.61 o 
  -4  -5  10        2.55        3.81      2.54 o 
  -3  -5  10       32.67       24.69      4.13 o 
  -2  -5  10       12.11       14.28      5.79 o 
  -1  -5  10       32.76       34.48      7.92 o 
   0  -5  10       18.65       12.56      4.99 o 
   1  -5  10        5.74       10.38      4.85 o 
   2  -5  10       12.59       21.16      6.28 o 
   3  -5  10        1.26        0.00      3.99 o 
   4  -5  10        4.74       11.97      5.42 o 
  -9  -4  10        7.09        5.89      4.58 o 
  -8  -4  10        7.77        3.38      4.15 o 
  -7  -4  10        9.45       20.44      5.38 o 
  -6  -4  10        0.00        2.01      2.34 o 
  -5  -4  10        3.83        5.76      3.52 o 
  -4  -4  10        3.58        0.00      2.16 o 
  -3  -4  10      116.86      108.12      7.76 o 
  -2  -4  10       69.97       68.44      4.86 o 
  -1  -4  10       27.38       24.87      3.03 o 
   0  -4  10       50.10       47.84      8.43 o 
   1  -4  10        5.38        8.19      4.79 o 
   2  -4  10        3.09        5.30      4.40 o 
   3  -4  10        9.29        4.83      5.48 o 
   4  -4  10        8.81       10.70      5.08 o 
   5  -4  10        4.29        8.00      5.61 o 
  -9  -3  10        3.54        1.68      3.64 o 
  -8  -3  10        0.11        0.00      3.13 o 
  -7  -3  10        0.03        0.00      3.09 o 
  -6  -3  10        4.02        9.56      3.10 o 
  -5  -3  10        0.00        4.05      2.35 o 
  -4  -3  10       52.32       50.16      5.42 o 
  -3  -3  10       44.05       36.99      4.20 o 
  -2  -3  10       56.87       68.99      4.90 o 
  -1  -3  10        1.76        4.02      1.78 o 
   0  -3  10      140.97      145.53      6.41 o 
   1  -3  10       11.06       13.09      3.12 o 
   2  -3  10        0.33        2.59      1.88 o 
   3  -3  10        1.20        6.49      4.71 o 
   4  -3  10       51.08       42.71      8.86 o 
   5  -3  10        1.04        2.31      4.62 o 
  -9  -2  10        0.31        1.43      3.13 o 
  -8  -2  10       14.24       27.09      6.41 o 
  -7  -2  10       20.20       21.65      5.61 o 
  -6  -2  10       13.46       16.40      3.37 o 
  -5  -2  10       14.99       13.99      3.11 o 
  -4  -2  10        0.14        2.02      1.68 o 
  -3  -2  10       64.45       69.63      4.97 o 
  -2  -2  10       58.08       60.76      4.72 o 
  -1  -2  10       36.67       41.37      4.49 o 
   0  -2  10      132.23      132.64      7.00 o 
   1  -2  10        1.64        2.33      2.77 o 
   2  -2  10       17.99       21.55      2.95 o 
   3  -2  10        4.88        7.81      2.14 o 
   4  -2  10        7.12        6.73      2.98 o 
   5  -2  10        0.37        7.69      5.20 o 
 -10  -1  10        2.26        1.66      3.85 o 
  -9  -1  10        1.19        2.68      3.56 o 
  -8  -1  10        1.24        0.00      2.80 o 
  -7  -1  10        3.09        0.18      3.25 o 
  -6  -1  10       94.97       92.21      9.92 o 
  -5  -1  10        3.41        3.36      1.92 o 
  -4  -1  10       86.52       99.88      5.79 o 
  -3  -1  10        2.88        2.81      2.51 o 
  -2  -1  10        0.04        2.97      1.48 o 
  -1  -1  10       43.22       50.92      4.25 o 
   0  -1  10       34.07       38.36      3.93 o 
   1  -1  10        5.87        7.96      2.06 o 
   2  -1  10       33.06       35.69      6.26 o 
   3  -1  10       57.55       54.54      4.74 o 
   4  -1  10       40.57       43.13      4.43 o 
   5  -1  10        1.28        0.90      2.27 o 
 -10   0  10       19.96       19.71      6.47 o 
  -9   0  10       31.83       25.13      6.55 o 
  -8   0  10        3.72        6.61      3.89 o 
  -7   0  10        3.01        9.27      3.42 o 
  -6   0  10        6.13        5.58      2.36 o 
  -5   0  10      108.57      114.77      6.45 o 
  -4   0  10       62.49       60.18      5.69 o 
  -3   0  10        6.99        8.14      2.04 o 
  -2   0  10       47.48       50.54      4.36 o 
  -1   0  10       67.81       64.81      4.82 o 
   0   0  10       76.31       79.03      5.44 o 
   1   0  10        1.72        1.36      1.59 o 
   2   0  10       22.49       23.41      3.21 o 
   3   0  10       35.05       37.95      4.09 o 
   4   0  10       36.44       44.60      4.54 o 
   5   0  10       24.05       31.59      4.04 o 
 -10   1  10        3.87       10.80      5.77 o 
  -9   1  10       12.83       28.32      7.14 o 
  -8   1  10        1.24        0.00      3.46 o 
  -7   1  10        6.59        7.82      4.22 o 
  -6   1  10        2.59        0.00      3.15 o 
  -5   1  10       79.63       75.14      5.16 o 
  -4   1  10       31.77       32.70      3.40 o 
  -3   1  10       89.33       89.86      5.58 o 
  -2   1  10      152.01      134.65      6.03 o 
  -1   1  10       51.84       50.99      6.24 o 
   0   1  10      209.17      203.11      8.18 o 
   1   1  10      211.40      197.83      7.76 o 
   2   1  10       90.59       95.93      6.14 o 
   3   1  10       86.19       77.95      5.73 o 
   4   1  10       12.54       16.71      3.45 o 
   5   1  10       17.66       17.17      3.28 o 
  -9   2  10       16.89       19.44      6.38 o 
  -8   2  10        0.11        0.37      3.01 o 
  -7   2  10       25.94       35.73      6.96 o 
  -6   2  10       19.07       24.26      4.05 o 
  -5   2  10       71.34       66.37      4.91 o 
  -4   2  10      219.64      188.48      7.38 o 
  -3   2  10      404.27      364.45     11.21 o 
  -2   2  10      135.35      126.99      6.33 o 
  -1   2  10        1.26        1.67      1.62 o 
   0   2  10        4.24        5.78      2.10 o 
   1   2  10       94.75       84.98      5.79 o 
   2   2  10      117.76      125.95      7.04 o 
   3   2  10       22.59       30.98      3.98 o 
   4   2  10        2.47        3.94      2.25 o 
   5   2  10        2.15        0.00      2.21 o 
  -9   3  10        1.92        2.15      4.24 o 
  -8   3  10        1.05        7.76      4.38 o 
  -7   3  10       19.34       13.63      4.85 o 
  -6   3  10       84.56       92.09      5.86 o 
  -5   3  10        2.11        5.41      2.13 o 
  -4   3  10        7.93        5.85      1.86 o 
  -3   3  10        0.06        0.00      1.47 o 
  -2   3  10       12.44        7.72      1.91 o 
  -1   3  10       13.88       13.99      2.51 o 
   0   3  10       31.90       30.88      5.42 o 
   1   3  10       81.67       66.98      5.41 o 
   2   3  10        2.50        6.21      2.09 o 
   3   3  10        8.21       12.72      2.78 o 
   4   3  10        2.63        1.07      2.06 o 
   5   3  10        6.57        7.27      4.01 o 
  -9   4  10        3.69        1.88      4.24 o 
  -8   4  10       35.49       47.89      8.51 o 
  -7   4  10       25.38       15.43      5.08 o 
  -6   4  10       36.65       35.32      4.80 o 
  -5   4  10       94.56      106.17     10.73 o 
  -4   4  10       13.02        9.31      2.20 o 
  -3   4  10        0.78        1.03      1.64 o 
  -2   4  10       51.59       60.54      5.91 o 
  -1   4  10        9.79        9.76      2.87 o 
   0   4  10       24.89       26.95      3.40 o 
   1   4  10        6.96        3.94      2.03 o 
   2   4  10        2.46        2.31      2.15 o 
   3   4  10        0.36        0.00      1.79 o 
   4   4  10       12.88       16.35      3.38 o 
  -8   5  10        2.33        5.91      4.87 o 
  -7   5  10       38.94       40.56      7.59 o 
  -6   5  10       15.55       19.65      3.87 o 
  -5   5  10       58.68       56.81      4.79 o 
  -4   5  10        4.98        2.27      2.00 o 
  -3   5  10        0.23        0.24      2.36 o 
  -2   5  10       14.69       13.02      2.52 o 
  -1   5  10        1.77        0.15      1.69 o 
   0   5  10       18.89       15.91      2.83 o 
   1   5  10       11.71        9.66      3.70 o 
   2   5  10        9.53       18.74      3.26 o 
   3   5  10        9.68        7.65      2.87 o 
  -7   6  10        1.35        4.22      4.44 o 
  -6   6  10        0.14        1.92      2.86 o 
  -5   6  10        0.08        0.90      1.75 o 
  -4   6  10       15.27       22.40      3.24 o 
  -3   6  10        3.73        0.19      1.90 o 
  -2   6  10       23.95       22.21      3.25 o 
  -1   6  10       23.31       18.76      3.07 o 
   0   6  10        0.03        2.03      1.89 o 
   1   6  10        8.92        9.92      2.75 o 
   2   6  10       12.08       10.88      2.88 o 
   3   6  10        0.37        2.41      2.46 o 
  -6   7  10        3.97        8.52      3.33 o 
  -5   7  10        0.37        0.27      1.99 o 
  -4   7  10        0.08        2.95      2.13 o 
  -3   7  10        0.21        0.00      1.87 o 
  -2   7  10        0.10        0.80      2.00 o 
  -1   7  10        3.40        0.30      1.96 o 
   0   7  10       17.68       14.30      3.11 o 
   1   7  10       15.48       23.67      3.69 o 
  -4   8  10        7.21        9.17      2.79 o 
  -3   8  10        1.15        2.50      2.38 o 
  -2   8  10        2.05        2.65      2.57 o 
  -1   8  10        0.18        0.00      2.44 o 
  -4  -7  11        0.05        3.36      6.06 o 
  -3  -7  11        0.00        0.00      4.52 o 
  -2  -7  11        1.25        0.00      5.53 o 
  -1  -7  11       11.17       14.04      7.12 o 
   0  -7  11       12.84       17.99      5.59 o 
  -6  -6  11        4.78        0.57      5.24 o 
  -5  -6  11        0.38        0.00      4.87 o 
  -4  -6  11       32.73       21.88      7.49 o 
  -3  -6  11        4.20        4.15      5.48 o 
  -2  -6  11       19.53       10.11      6.16 o 
  -1  -6  11       52.38       46.29      9.58 o 
   0  -6  11       13.22       12.50      5.67 o 
   1  -6  11        3.28        9.72      4.87 o 
  -7  -5  11        3.02        4.01      3.58 o 
  -6  -5  11       18.40       13.63      4.30 o 
  -5  -5  11        1.03        4.86      3.70 o 
  -4  -5  11       33.38       41.11      5.64 o 
  -3  -5  11       19.99       19.46      6.47 o 
  -2  -5  11       49.31       55.21     10.21 o 
  -1  -5  11        2.37        5.55      5.18 o 
   0  -5  11        2.92        0.00      3.50 o 
   1  -5  11        0.04        5.14      4.26 o 
   2  -5  11        2.24        0.37      4.91 o 
  -7  -4  11        1.05        3.99      3.79 o 
  -6  -4  11        0.84        2.70      2.92 o 
  -5  -4  11        0.66        1.52      2.70 o 
  -4  -4  11       35.00       36.80      8.28 o 
  -3  -4  11       16.70       16.17      3.77 o 
  -2  -4  11       22.01       21.47      3.23 o 
  -1  -4  11       13.75       11.66      5.48 o 
   0  -4  11       15.14        6.53      5.34 o 
   1  -4  11        2.60        6.81      4.83 o 
   2  -4  11       10.20        8.19      5.12 o 
   3  -4  11        1.54       10.80      5.55 o 
  -8  -3  11        0.80        5.89      3.64 o 
  -7  -3  11        7.84        8.51      4.46 o 
  -6  -3  11        2.06        4.11      4.01 o 
  -5  -3  11       32.93       30.78      4.87 o 
  -4  -3  11       19.95       28.40      4.59 o 
  -3  -3  11       52.64       59.98      4.89 o 
  -2  -3  11        2.45        0.00      1.74 o 
  -1  -3  11        1.44        1.57      3.68 o 
   0  -3  11        4.08        8.20      2.45 o 
   1  -3  11        1.71        3.45      3.33 o 
   2  -3  11        4.62       10.19      4.81 o 
   3  -3  11        0.73        3.13      4.03 o 
  -8  -2  11        0.95       10.56      4.60 o 
  -7  -2  11       17.33       13.30      5.16 o 
  -6  -2  11       27.19       32.30      9.53 o 
  -5  -2  11       11.71       13.39      4.59 o 
  -4  -2  11       88.96       93.35      6.35 o 
  -3  -2  11        6.57        9.53      2.22 o 
  -2  -2  11        0.34        5.15      1.88 o 
  -1  -2  11       19.99       19.57      3.47 o 
   0  -2  11        0.23        0.00      2.03 o 
   1  -2  11        0.12        1.45      2.30 o 
   2  -2  11        0.41        2.93      2.11 o 
   3  -2  11        9.26        9.71      3.25 o 
   4  -2  11       18.10       16.04      6.16 o 
  -9  -1  11        2.29       18.89      5.32 o 
  -8  -1  11       18.32       13.36      4.60 o 
  -7  -1  11       42.08       42.05      7.61 o 
  -6  -1  11        0.03        0.00      2.18 o 
  -5  -1  11        1.41        2.86      2.66 o 
  -4  -1  11        0.01        0.00      1.63 o 
  -3  -1  11        0.09        1.15      2.03 o 
  -2  -1  11       12.49       14.08      2.52 o 
  -1  -1  11       59.71       56.20      4.77 o 
   0  -1  11       25.15       20.61      3.28 o 
   1  -1  11        0.12        0.09      1.87 o 
   2  -1  11        3.51        2.25      2.09 o 
   3  -1  11        7.54       15.66      3.13 o 
   4  -1  11        2.01        7.78      2.56 o 
  -9   0  11        5.78        6.38      3.62 o 
  -8   0  11        3.63        8.92      4.07 o 
  -7   0  11        0.19        4.99      3.64 o 
  -6   0  11        2.57        8.68      2.83 o 
  -5   0  11        3.16        5.43      2.03 o 
  -4   0  11        3.72        3.51      2.04 o 
  -3   0  11        7.13        8.04      2.27 o 
  -2   0  11       15.18       15.02      2.74 o 
  -1   0  11       24.11       24.51      3.33 o 
   0   0  11       55.77       50.53      6.40 o 
   1   0  11       13.17       13.76      3.51 o 
   2   0  11       14.69       20.76      3.31 o 
   3   0  11        0.10        1.05      1.93 o 
   4   0  11        7.86        9.32      3.73 o 
  -9   1  11        4.57        4.46      4.40 o 
  -8   1  11        1.34        4.83      4.34 o 
  -7   1  11        0.13        0.98      3.27 o 
  -6   1  11        0.28        0.00      2.25 o 
  -5   1  11        0.21        0.30      1.73 o 
  -4   1  11        7.44        9.24      2.44 o 
  -3   1  11       12.70       19.51      2.99 o 
  -2   1  11        0.17        0.00      1.41 o 
  -1   1  11        4.86        7.18      2.23 o 
   0   1  11       23.41       27.93      3.84 o 
   1   1  11        2.33        2.43      1.84 o 
   2   1  11        1.08        1.42      2.03 o 
   3   1  11        3.59        3.85      3.60 o 
   4   1  11       29.82       38.82      4.41 o 
  -8   2  11       11.58        3.07      4.26 o 
  -7   2  11        6.77        2.46      3.58 o 
  -6   2  11        3.69       10.09      3.13 o 
  -5   2  11       20.36       14.48      2.83 o 
  -4   2  11        7.08        4.89      2.12 o 
  -3   2  11        7.20       10.47      2.59 o 
  -2   2  11       62.80       54.88      4.84 o 
  -1   2  11        8.15        9.62      3.71 o 
   0   2  11        3.50        7.71      2.41 o 
   1   2  11        9.29        7.78      2.58 o 
   2   2  11        0.91        1.83      2.00 o 
   3   2  11       16.81       17.05      2.95 o 
  -8   3  11        8.00       12.77      6.06 o 
  -7   3  11        3.14        5.69      4.44 o 
  -6   3  11        0.07        2.53      2.41 o 
  -5   3  11       23.74       19.90      3.16 o 
  -4   3  11       85.80       73.14      5.59 o 
  -3   3  11        0.56        1.27      1.67 o 
  -2   3  11        6.44        6.50      1.99 o 
  -1   3  11        7.79       11.87      2.74 o 
   0   3  11        1.69        2.36      2.80 o 
   1   3  11        1.47        1.19      1.92 o 
   2   3  11       34.49       38.76      4.27 o 
   3   3  11        0.31        0.00      2.64 o 
  -8   4  11       13.30        8.98      5.59 o 
  -7   4  11       14.36       13.61      5.42 o 
  -6   4  11       45.28       40.61      5.57 o 
  -5   4  11       26.76       26.51      3.56 o 
  -4   4  11       14.76       16.19      3.12 o 
  -3   4  11        2.24        1.98      1.95 o 
  -2   4  11        0.38        0.00      1.82 o 
  -1   4  11       30.98       32.66      3.92 o 
   0   4  11       17.15       17.25      3.21 o 
   1   4  11        7.53        6.28      6.54 o 
   2   4  11       12.23       15.40      3.03 o 
  -7   5  11        0.35        0.00      3.72 o 
  -6   5  11        0.14        3.07      2.91 o 
  -5   5  11        8.84       14.60      4.00 o 
  -4   5  11        2.82        4.96      2.26 o 
  -3   5  11        3.10        0.00      2.04 o 
  -2   5  11        0.43        0.98      1.89 o 
  -1   5  11        4.71        2.87      2.22 o 
   0   5  11        0.00        1.12      2.10 o 
   1   5  11        7.02        1.89      2.63 o 
   2   5  11        0.97        4.46      2.71 o 
  -6   6  11       28.42       32.47      6.79 o 
  -5   6  11        2.61        2.36      2.31 o 
  -4   6  11        7.59        8.52      3.38 o 
  -3   6  11       12.67        7.76      2.49 o 
  -2   6  11        0.07        1.46      2.33 o 
  -1   6  11        7.96        7.88      2.89 o 
   0   6  11        0.53        0.18      2.52 o 
  -3   7  11       20.67       26.60      4.22 o 
  -2   7  11        0.49        2.49      2.71 o 
  -4  -5  12        0.18        0.00      5.38 o 
  -3  -5  12        5.35        7.78      6.61 o 
  -2  -5  12        7.85       15.35      7.59 o 
  -1  -5  12        5.13        9.58      6.88 o 
  -6  -4  12        0.99        2.22      7.44 o 
  -5  -4  12        0.15        7.66      4.26 o 
  -4  -4  12       13.00       16.45      4.57 o 
  -3  -4  12        8.23        5.30      3.40 o 
  -2  -4  12        5.33        4.01      5.69 o 
  -1  -4  12       45.08       56.17     11.21 o 
   0  -4  12       60.07       45.43      9.35 o 
   1  -4  12       21.83       31.15      8.06 o 
  -6  -3  12        2.21        2.38      2.71 o 
  -5  -3  12        0.17        7.30      3.27 o 
  -4  -3  12        8.76       12.40      5.75 o 
  -3  -3  12        0.65        3.07      2.23 o 
  -2  -3  12       31.51       31.71      4.97 o 
  -1  -3  12       27.16       31.32      4.04 o 
   0  -3  12       43.96       39.62      7.04 o 
   1  -3  12        9.60       13.71      6.36 o 
  -7  -2  12        1.97        0.00      3.42 o 
  -6  -2  12        3.67        8.42      3.08 o 
  -5  -2  12        5.89        3.07      2.45 o 
  -4  -2  12        0.34        0.00      2.11 o 
  -3  -2  12        4.10        6.05      2.53 o 
  -2  -2  12        8.87        9.32      2.60 o 
  -1  -2  12        3.40        3.03      2.47 o 
   0  -2  12       11.93        7.46      2.62 o 
   1  -2  12        2.54        6.03      2.67 o 
   2  -2  12       23.76       27.54      3.96 o 
  -7  -1  12        7.34        8.94      4.42 o 
  -6  -1  12        1.74        0.00      2.40 o 
  -5  -1  12        2.01        2.57      2.91 o 
  -4  -1  12        1.73        2.70      2.02 o 
  -3  -1  12       13.78       16.25      3.44 o 
  -2  -1  12        7.78       12.40      3.36 o 
  -1  -1  12        0.23        0.37      1.88 o 
   0  -1  12        0.91        1.95      2.21 o 
   1  -1  12       11.07        8.25      2.99 o 
   2  -1  12        0.58        0.79      2.10 o 
  -7   0  12        3.05       14.65      4.75 o 
  -6   0  12        2.18        7.94      5.01 o 
  -5   0  12        0.66        0.00      1.92 o 
  -4   0  12        7.46        9.52      2.60 o 
  -3   0  12       17.45       19.15      3.27 o 
  -2   0  12       45.07       44.31      4.64 o 
  -1   0  12       19.01       21.71      3.32 o 
   0   0  12       10.51       12.62      2.88 o 
   1   0  12        8.66       12.86      2.80 o 
   2   0  12        0.39        2.40      2.09 o 
  -7   1  12        5.78        9.04      4.48 o 
  -6   1  12       12.29       14.75      4.56 o 
  -5   1  12        8.96        9.04      2.45 o 
  -4   1  12       16.88       22.66      3.30 o 
  -3   1  12       20.65       27.56      3.68 o 
  -2   1  12       12.40       13.80      3.96 o 
  -1   1  12        2.53        2.72      2.24 o 
   0   1  12        7.59        4.22      2.97 o 
   1   1  12        0.36        0.00      1.91 o 
   2   1  12        7.07       10.71      2.79 o 
  -7   2  12        4.65        3.27      4.52 o 
  -6   2  12        0.80        0.20      3.85 o 
  -5   2  12        0.27        2.73      2.10 o 
  -4   2  12       15.96       18.71      3.12 o 
  -3   2  12        2.44        1.52      3.27 o 
  -2   2  12        1.15        1.03      2.45 o 
  -1   2  12       16.07       12.65      2.81 o 
   0   2  12        2.97        0.00      3.11 o 
   1   2  12        0.03        0.45      2.26 o 
  -6   3  12        0.04        2.36      3.51 o 
  -5   3  12        8.26        9.61      2.91 o 
  -4   3  12        3.10        7.74      2.57 o 
  -3   3  12        1.00        0.79      2.06 o 
  -2   3  12        2.30        1.00      3.20 o 
  -1   3  12       18.53       20.33      3.42 o 
   0   3  12        0.18        0.00      2.00 o 
   1   3  12        3.68        7.74      3.19 o 
  -6   4  12        5.40        1.30      3.87 o 
  -5   4  12        0.92        4.05      2.81 o 
  -4   4  12        1.04        3.44      2.35 o 
  -3   4  12        0.01        2.62      2.39 o 
  -2   4  12        2.49        3.53      2.65 o 
  -1   4  12        2.32        8.19      2.96 o 
   0   4  12       14.83       16.42      3.61 o 
  -4   5  12       59.45       72.41      6.27 o 
  -3   5  12       30.05       34.11      4.48 o 
  -2   5  12        0.59        3.06      3.97 o 
  -3  -2  13        3.15        8.93      3.00 o 
  -2  -2  13       14.92       25.18      3.72 o 
  -4  -1  13        0.58        0.00      2.24 o 
  -3  -1  13        5.53        6.08      2.67 o 
  -2  -1  13        5.59        3.95      2.43 o 
  -1  -1  13        0.64        0.00      4.47 o 
  -4   0  13       22.53       26.15      3.85 o 
  -3   0  13        0.89        0.00      1.95 o 
  -2   0  13        3.36        5.55      2.95 o 
  -1   0  13        4.81        4.84      2.54 o 
  -4   1  13        3.44        7.61      2.54 o 
  -3   1  13       26.27       28.17      3.93 o 
  -2   1  13        0.66        1.83      2.29 o 
  -3   2  13        7.94       10.52      2.74 o 
                                                 
